# Supplementary material for: Selective and stable CO2 electroreduction at high rates via control of local H2O/CO2 ratio
Source: Nat Commun. 2024 Jul 13;15:5893. doi: 10.1038/s41467-024-50269-1 (PMC11246503; doi:10.1038/s41467-024-50269-1)
Supplement: Supplementary file 10 — Source data [file 41467_2024_50269_MOESM10_ESM.xlsx]

## Sheet: Fig. 2b
	Water uptake (%)	FEC2+ max (%)	jC2+ (A cm-2)
Nafion	14.8	71.425	-0.35713
PVDF	2.14	74.9367	-0.47663
PCR	0.4	86.0367	-1.05885
PT95	0.26	82.0767	-0.6684

## Sheet: Fig. 3b
H2O/CO2	Porosity	CO2 concentration (mM)
0.01	0.05	5.641
0.02	0.05	5.5522
0.03	0.05	5.2917
0.04	0.05	5.1878
0.05	0.05	5.1213
0.075	0.05	4.9927
0.1	0.05	4.8775
0.2	0.05	4.4516
0.3	0.05	4.0669
0.4	0.05	3.7204
0.5	0.05	3.4097
1	0.05	2.2828
3	0.05	0.8309
5	0.05	0.57713
7	0.05	0.51207
0.01	0.1	6.61455
0.02	0.1	6.5658
0.03	0.1	6.4653
0.04	0.1	6.4122
0.05	0.1	6.3685
0.075	0.1	6.2677
0.1	0.1	6.1693
0.2	0.1	5.7821
0.3	0.1	5.4072
0.4	0.1	5.05
0.5	0.1	4.7137
1	0.1	3.3627
3	0.1	1.2133
5	0.1	0.71963
7	0.1	0.57356
0.01	0.2	7.42887
0.02	0.2	7.4026
0.03	0.2	7.3665
0.04	0.2	7.339
0.05	0.2	7.3128
0.075	0.2	7.2474
0.1	0.2	7.181
0.2	0.2	6.9044
0.3	0.2	6.6151
0.4	0.2	6.3197
0.5	0.2	6.0238
1	0.2	4.6604
3	0.2	1.8492
5	0.2	1.0073
7	0.2	0.71194
0.01	0.3	7.8025
0.02	0.3	7.7397
0.03	0.3	7.7191
0.04	0.3	7.701
0.05	0.3	7.6829
0.075	0.3	7.637
0.1	0.3	7.5896
0.2	0.3	7.3867
0.3	0.3	7.1655
0.4	0.3	6.9302
0.5	0.3	6.6853
1	0.3	5.4439
3	0.3	2.3575
5	0.3	1.2735
7	0.3	0.8537
0.01	0.4	7.9459
0.02	0.4	7.9132
0.03	0.4	7.8993
0.04	0.4	7.886
0.05	0.4	7.8726
0.075	0.4	7.8381
0.1	0.4	7.8023
0.2	0.4	7.6465
0.3	0.4	7.4721
0.4	0.4	7.2818
0.5	0.4	7.0786
1	0.4	5.9734
3	0.4	2.7799
5	0.4	1.5158
7	0.4	0.99198
0.01	0.5	8.036
0.02	0.5	8.0163
0.03	0.5	8.0059
0.04	0.5	7.9956
0.05	0.5	7.9851
0.075	0.5	7.958
0.1	0.5	7.9297
0.2	0.5	7.8053
0.3	0.5	7.6638
0.4	0.5	7.5065
0.5	0.5	7.3355
1	0.5	6.3546
3	0.5	3.1406
5	0.5	1.737
7	0.5	1.1247
0.01	0.6	8.0966
0.02	0.6	8.0836
0.03	0.6	8.0754
0.04	0.6	8.067
0.05	0.6	8.0585
0.075	0.6	8.0364
0.1	0.6	8.0133
0.2	0.6	7.911
0.3	0.6	7.7932
0.4	0.6	7.6606
0.5	0.6	7.5145
1	0.6	6.6411
3	0.6	3.4545
5	0.6	1.9402
7	0.6	1.2515
0.01	0.7	8.1396
0.02	0.7	8.1304
0.03	0.7	8.1236
0.04	0.7	8.1167
0.05	0.7	8.1096
0.075	0.7	8.0912
0.1	0.7	8.0718
0.2	0.7	7.9856
0.3	0.7	7.8855
0.4	0.7	7.7718
0.5	0.7	7.6453
1	0.7	6.8632
3	0.7	3.7315
5	0.7	2.1281
7	0.7	1.3725
0.01	0.8	8.1715
0.02	0.8	8.1645
0.03	0.8	8.1589
0.04	0.8	8.153
0.05	0.8	8.1469
0.075	0.8	8.1312
0.1	0.8	8.1146
0.2	0.8	8.0407
0.3	0.8	7.9542
0.4	0.8	7.8553
0.5	0.8	7.7443
1	0.8	7.0399
3	0.8	3.9785
5	0.8	2.3028
7	0.8	1.488
0.01	0.9	8.1959
0.02	0.9	8.1904
0.03	0.9	8.1855
0.04	0.9	8.1804
0.05	0.9	8.1752
0.075	0.9	8.1615
0.1	0.9	8.1472
0.2	0.9	8.0827
0.3	0.9	8.007
0.4	0.9	7.9199
0.5	0.9	7.8215
1	0.9	7.1833
3	0.9	4.2008
5	0.9	2.466
7	0.9	1.5984

## Sheet: Fig. 3c
H2O/CO2	Porosity	Cathodic Potential (V vs.RHE)
0.01	0.05	-0.36848
0.02	0.05	-0.39666
0.03	0.05	-0.43127
0.04	0.05	-0.4554
0.05	0.05	-0.47378
0.075	0.05	-0.50567
0.1	0.05	-0.52592
0.2	0.05	-0.55851
0.3	0.05	-0.56687
0.4	0.05	-0.57034
0.5	0.05	-0.57239
1	0.05	-0.57739
3	0.05	-0.58132
5	0.05	-0.58172
7	0.05	-0.58181
0.01	0.1	-0.38174
0.02	0.1	-0.40992
0.03	0.1	-0.4436
0.04	0.1	-0.46719
0.05	0.1	-0.48499
0.075	0.1	-0.51494
0.1	0.1	-0.53264
0.2	0.1	-0.55707
0.3	0.1	-0.56271
0.4	0.1	-0.56539
0.5	0.1	-0.5673
1	0.1	-0.57344
3	0.1	-0.58056
5	0.1	-0.58151
7	0.1	-0.58173
0.01	0.2	-0.39895
0.02	0.2	-0.42653
0.03	0.2	-0.45985
0.04	0.2	-0.4828
0.05	0.2	-0.49968
0.075	0.2	-0.52621
0.1	0.2	-0.53993
0.2	0.2	-0.55532
0.3	0.2	-0.55856
0.4	0.2	-0.56038
0.5	0.2	-0.56187
1	0.2	-0.56806
3	0.2	-0.57892
5	0.2	-0.58101
7	0.2	-0.58153
0.01	0.3	-0.3811
0.02	0.3	-0.43776
0.03	0.3	-0.47079
0.04	0.3	-0.49314
0.05	0.3	-0.50913
0.075	0.3	-0.5327
0.1	0.3	-0.54363
0.2	0.3	-0.55442
0.3	0.3	-0.55662
0.4	0.3	-0.55796
0.5	0.3	-0.55914
1	0.3	-0.56469
3	0.3	-0.57735
5	0.3	-0.58046
7	0.3	-0.58131
0.01	0.4	-0.38945
0.02	0.4	-0.44623
0.03	0.4	-0.47895
0.04	0.4	-0.50069
0.05	0.4	-0.51582
0.075	0.4	-0.53686
0.1	0.4	-0.54579
0.2	0.4	-0.55391
0.3	0.4	-0.55553
0.4	0.4	-0.55658
0.5	0.4	-0.55753
1	0.4	-0.56243
3	0.4	-0.57591
5	0.4	-0.5799
7	0.4	-0.58107
0.01	0.5	-0.39618
0.02	0.5	-0.45301
0.03	0.5	-0.48539
0.04	0.5	-0.50652
0.05	0.5	-0.52083
0.075	0.5	-0.53972
0.1	0.5	-0.54718
0.2	0.5	-0.55358
0.3	0.5	-0.55486
0.4	0.5	-0.5557
0.5	0.5	-0.5565
1	0.5	-0.56083
3	0.5	-0.57462
5	0.5	-0.57935
7	0.5	-0.58083
0.01	0.6	-0.4018
0.02	0.6	-0.45864
0.03	0.6	-0.49068
0.04	0.6	-0.5112
0.05	0.6	-0.52474
0.075	0.6	-0.54179
0.1	0.6	-0.54814
0.2	0.6	-0.55336
0.3	0.6	-0.5544
0.4	0.6	-0.55511
0.5	0.6	-0.55579
1	0.6	-0.55965
3	0.6	-0.57347
5	0.6	-0.57881
7	0.6	-0.58058
0.01	0.7	-0.40663
0.02	0.7	-0.46344
0.03	0.7	-0.49512
0.04	0.7	-0.51505
0.05	0.7	-0.52786
0.075	0.7	-0.54334
0.1	0.7	-0.54883
0.2	0.7	-0.55321
0.3	0.7	-0.55408
0.4	0.7	-0.55468
0.5	0.7	-0.55527
1	0.7	-0.55875
3	0.7	-0.57244
5	0.7	-0.5783
7	0.7	-0.58034
0.01	0.8	-0.41086
0.02	0.8	-0.46762
0.03	0.8	-0.49894
0.04	0.8	-0.51828
0.05	0.8	-0.53041
0.075	0.8	-0.54454
0.1	0.8	-0.54935
0.2	0.8	-0.55309
0.3	0.8	-0.55384
0.4	0.8	-0.55437
0.5	0.8	-0.55489
1	0.8	-0.55805
3	0.8	-0.57152
5	0.8	-0.57781
7	0.8	-0.5801
0.01	0.9	-0.41463
0.02	0.9	-0.47131
0.03	0.9	-0.50227
0.04	0.9	-0.52103
0.05	0.9	-0.53254
0.075	0.9	-0.5455
0.1	0.9	-0.54975
0.2	0.9	-0.55301
0.3	0.9	-0.55366
0.4	0.9	-0.55413
0.5	0.9	-0.5546
1	0.9	-0.5575
3	0.9	-0.57071
5	0.9	-0.57735
7	0.9	-0.57987

## Sheet: Fig. 3d
H2O/CO2	Porosity	jC2+ (A cm-2)ECSA
0.01	0.05	-0.28061
0.02	0.05	-0.28064
0.03	0.05	-0.30312
0.04	0.05	-0.30541
0.05	0.05	-0.30284
0.075	0.05	-0.29194
0.1	0.05	-0.28007
0.2	0.05	-0.23615
0.3	0.05	-0.19938
0.4	0.05	-0.16892
0.5	0.05	-0.14375
1	0.05	-0.06944
3	0.05	-0.0126
5	0.05	-0.00712
7	0.05	-0.00593
0.01	0.1	-0.45521
0.02	0.1	-0.45325
0.03	0.1	-0.46858
0.04	0.1	-0.46809
0.05	0.1	-0.46434
0.075	0.1	-0.45195
0.1	0.1	-0.43882
0.2	0.1	-0.38781
0.3	0.1	-0.34128
0.4	0.1	-0.29973
0.5	0.1	-0.2631
1	0.1	-0.14012
3	0.1	-0.02335
5	0.1	-0.01004
7	0.1	-0.00706
0.01	0.2	-0.60757
0.02	0.2	-0.60545
0.03	0.2	-0.61281
0.04	0.2	-0.6114
0.05	0.2	-0.60821
0.075	0.2	-0.59845
0.1	0.2	-0.58806
0.2	0.2	-0.54521
0.3	0.2	-0.50206
0.4	0.2	-0.45985
0.5	0.2	-0.41946
1	0.2	-0.25752
3	0.2	-0.04792
5	0.2	-0.0172
7	0.2	-0.00988
0.01	0.3	-0.59771
0.02	0.3	-0.669
0.03	0.3	-0.67344
0.04	0.3	-0.67217
0.05	0.3	-0.66973
0.075	0.3	-0.66242
0.1	0.3	-0.65458
0.2	0.3	-0.62119
0.3	0.3	-0.58572
0.4	0.3	-0.54916
0.5	0.3	-0.51238
1	0.3	-0.34573
3	0.3	-0.07357
5	0.3	-0.02534
7	0.3	-0.01318
0.01	0.4	-0.64975
0.02	0.4	-0.70228
0.03	0.4	-0.70533
0.04	0.4	-0.70427
0.05	0.4	-0.70237
0.075	0.4	-0.69671
0.1	0.4	-0.69062
0.2	0.4	-0.66417
0.3	0.4	-0.63516
0.4	0.4	-0.60424
0.5	0.4	-0.57208
1	0.4	-0.41277
3	0.4	-0.09898
5	0.4	-0.03402
7	0.4	-0.0168
0.01	0.5	-0.6815
0.02	0.5	-0.72224
0.03	0.5	-0.72451
0.04	0.5	-0.72364
0.05	0.5	-0.72211
0.075	0.5	-0.71758
0.1	0.5	-0.71269
0.2	0.5	-0.69119
0.3	0.5	-0.6671
0.4	0.5	-0.64084
0.5	0.5	-0.61289
1	0.5	-0.46475
3	0.5	-0.12362
5	0.5	-0.04301
7	0.5	-0.02064
0.01	0.6	-0.70252
0.02	0.6	-0.73534
0.03	0.6	-0.73712
0.04	0.6	-0.73638
0.05	0.6	-0.73512
0.075	0.6	-0.73139
0.1	0.6	-0.72736
0.2	0.6	-0.70946
0.3	0.6	-0.68911
0.4	0.6	-0.66657
0.5	0.6	-0.64216
1	0.6	-0.50587
3	0.6	-0.14729
5	0.6	-0.05215
7	0.6	-0.02465
0.01	0.7	-0.71728
0.02	0.7	-0.7445
0.03	0.7	-0.74595
0.04	0.7	-0.74531
0.05	0.7	-0.74425
0.075	0.7	-0.74111
0.1	0.7	-0.7377
0.2	0.7	-0.7225
0.3	0.7	-0.70503
0.4	0.7	-0.68546
0.5	0.7	-0.66399
1	0.7	-0.53898
3	0.7	-0.1699
5	0.7	-0.06137
7	0.7	-0.02878
0.01	0.8	-0.72812
0.02	0.8	-0.75121
0.03	0.8	-0.75242
0.04	0.8	-0.75187
0.05	0.8	-0.75095
0.075	0.8	-0.74825
0.1	0.8	-0.74533
0.2	0.8	-0.73221
0.3	0.8	-0.717
0.4	0.8	-0.6998
0.5	0.8	-0.68076
1	0.8	-0.56607
3	0.8	-0.19143
5	0.8	-0.0706
7	0.8	-0.03301
0.01	0.9	-0.73638
0.02	0.9	-0.7563
0.03	0.9	-0.75733
0.04	0.9	-0.75685
0.05	0.9	-0.75605
0.075	0.9	-0.7537
0.1	0.9	-0.75115
0.2	0.9	-0.73966
0.3	0.9	-0.72627
0.4	0.9	-0.71101
0.5	0.9	-0.69398
1	0.9	-0.58854
3	0.9	-0.21191
5	0.9	-0.07979
7	0.9	-0.03731

## Sheet: Fig. 3e
H2O/CO2	Porosity	C2+ selectivity (%)
0.01	0.05	99.9727
0.02	0.05	99.972
0.03	0.05	99.973
0.04	0.05	99.972
0.05	0.05	99.972
0.075	0.05	99.97
0.1	0.05	99.968
0.2	0.05	99.963
0.3	0.05	99.958
0.4	0.05	99.952
0.5	0.05	99.946
1	0.05	99.892
3	0.05	98.567
5	0.05	95.401
7	0.05	93.214
0.01	0.1	99.976
0.02	0.1	99.976
0.03	0.1	99.976
0.04	0.1	99.976
0.05	0.1	99.976
0.075	0.1	99.975
0.1	0.1	99.974
0.2	0.1	99.971
0.3	0.1	99.969
0.4	0.1	99.967
0.5	0.1	99.965
1	0.1	99.945
3	0.1	99.52
5	0.1	97.747
7	0.1	95.29
0.01	0.2	99.9785
0.02	0.2	99.978
0.03	0.2	99.978
0.04	0.2	99.978
0.05	0.2	99.977
0.075	0.2	99.977
0.1	0.2	99.976
0.2	0.2	99.975
0.3	0.2	99.974
0.4	0.2	99.973
0.5	0.2	99.972
1	0.2	99.964
3	0.2	99.831
5	0.2	99.189
7	0.2	97.656
0.01	0.3	99.978
0.02	0.3	99.979
0.03	0.3	99.979
0.04	0.3	99.978
0.05	0.3	99.978
0.075	0.3	99.977
0.1	0.3	99.977
0.2	0.3	99.976
0.3	0.3	99.976
0.4	0.3	99.975
0.5	0.3	99.974
1	0.3	99.969
3	0.3	99.898
5	0.3	99.576
7	0.3	98.668
0.01	0.4	99.979
0.02	0.4	99.979
0.03	0.4	99.979
0.04	0.4	99.978
0.05	0.4	99.978
0.075	0.4	99.978
0.1	0.4	99.977
0.2	0.4	99.977
0.3	0.4	99.977
0.4	0.4	99.976
0.5	0.4	99.976
1	0.4	99.972
3	0.4	99.925
5	0.4	99.729
7	0.4	99.147
0.01	0.5	99.979
0.02	0.5	99.979
0.03	0.5	99.979
0.04	0.5	99.978
0.05	0.5	99.978
0.075	0.5	99.978
0.1	0.5	99.978
0.2	0.5	99.977
0.3	0.5	99.977
0.4	0.5	99.977
0.5	0.5	99.976
1	0.5	99.973
3	0.5	99.939
5	0.5	99.804
7	0.5	99.403
0.01	0.6	99.979
0.02	0.6	99.979
0.03	0.6	99.979
0.04	0.6	99.978
0.05	0.6	99.978
0.075	0.6	99.978
0.1	0.6	99.978
0.2	0.6	99.977
0.3	0.6	99.977
0.4	0.6	99.977
0.5	0.6	99.977
1	0.6	99.974
3	0.6	99.947
5	0.6	99.847
7	0.6	99.554
0.01	0.7	99.979
0.02	0.7	99.979
0.03	0.7	99.979
0.04	0.7	99.978
0.05	0.7	99.978
0.075	0.7	99.978
0.1	0.7	99.978
0.2	0.7	99.978
0.3	0.7	99.977
0.4	0.7	99.977
0.5	0.7	99.977
1	0.7	99.975
3	0.7	99.952
5	0.7	99.874
7	0.7	99.65
0.01	0.8	99.979
0.02	0.8	99.979
0.03	0.8	99.979
0.04	0.8	99.978
0.05	0.8	99.978
0.075	0.8	99.978
0.1	0.8	99.978
0.2	0.8	99.978
0.3	0.8	99.977
0.4	0.8	99.977
0.5	0.8	99.977
1	0.8	99.975
3	0.8	99.956
5	0.8	99.893
7	0.8	99.714
0.01	0.9	99.98
0.02	0.9	99.979
0.03	0.9	99.979
0.04	0.9	99.978
0.05	0.9	99.978
0.075	0.9	99.978
0.1	0.9	99.978
0.2	0.9	99.978
0.3	0.9	99.978
0.4	0.9	99.977
0.5	0.9	99.977
1	0.9	99.976
3	0.9	99.959
5	0.9	99.906
7	0.9	99.76

## Sheet: Fig. 4b
	CO2 adsorption (cm3/g STP)	Water-uptake (wt%)
PT	3.3227	0.58
PCR	2.91847	0.4
PT95	2.18352	0.26
PVDF	1.60346	2.14
Nafion	1.07849	14.8

## Sheet: Fig. 4c
	Local H2O/CO2 ratio
PT	0.0119
PCR	0.05797
PT95	0.0695
PVDF	0.09589
Nafion	6.573

## Sheet: Fig. 4d
	PVDF		Nafion		PT		PT95		PCR
binding energy (eV)	Intensity (a. u.)	binding energy (eV)	Intensity (a. u.)	binding energy (eV)	Intensity (a. u.)	binding energy (eV)	Intensity (a. u.)	binding energy (eV)	Intensity (a. u.)
699.87	5698	698.54	1580	698.2	14325	697.1	8415	697.1	11170
699.77	6016	698.44	1645	698.1	14310	697.05	8310	697.05	11275
699.67	6130	698.34	1715	698	14315	697	8290	697	11255
699.57	5734	698.24	1610	697.9	14490	696.95	8480	696.95	11455
699.47	6100	698.14	1555	697.8	14345	696.9	8395	696.9	11400
699.37	6052	698.04	1485	697.7	14290	696.85	8560	696.85	11320
699.27	6160	697.94	1590	697.6	14360	696.8	8475	696.8	11445
699.17	5398	697.84	1575	697.5	14295	696.75	8415	696.75	11295
699.07	5788	697.74	1540	697.4	14295	696.7	8375	696.7	11335
698.97	5944	697.64	1545	697.3	14300	696.65	8445	696.65	11135
698.87	5998	697.54	1615	697.2	14400	696.6	8430	696.6	11255
698.77	5824	697.44	1570	697.1	14385	696.55	8455	696.55	11340
698.67	5662	697.34	1565	697	14290	696.5	8430	696.5	11150
698.57	5914	697.24	1580	696.9	14415	696.45	8455	696.45	11250
698.47	5950	697.14	1670	696.8	14310	696.4	8340	696.4	11215
698.37	6088	697.04	1680	696.7	14270	696.35	8495	696.35	11275
698.27	5722	696.94	1550	696.6	14410	696.3	8450	696.3	11155
698.17	5722	696.84	1480	696.5	14270	696.25	8375	696.25	11230
698.07	6268	696.74	1580	696.4	14190	696.2	8440	696.2	11170
697.97	5992	696.64	1510	696.3	14215	696.15	8430	696.15	11260
697.87	5620	696.54	1595	696.2	14310	696.1	8385	696.1	11310
697.77	6076	696.44	1565	696.1	14415	696.05	8410	696.05	11150
697.67	5932	696.34	1580	696	14490	696	8370	696	11235
697.57	5800	696.24	1475	695.9	14280	695.95	8395	695.95	11190
697.47	6550	696.14	1500	695.8	14280	695.9	8345	695.9	11220
697.37	6124	696.04	1505	695.7	14120	695.85	8455	695.85	11255
697.27	5722	695.94	1545	695.6	14245	695.8	8415	695.8	11245
697.17	6136	695.84	1580	695.5	14315	695.75	8340	695.75	11390
697.07	6142	695.74	1485	695.4	14345	695.7	8375	695.7	11420
696.97	6214	695.64	1640	695.3	14190	695.65	8390	695.65	11285
696.87	5890	695.54	1615	695.2	14205	695.6	8255	695.6	11140
696.77	5788	695.44	1570	695.1	14205	695.55	8240	695.55	11145
696.67	6292	695.34	1565	695	14300	695.5	8380	695.5	11280
696.57	6160	695.24	1610	694.9	14385	695.45	8365	695.45	11290
696.47	5770	695.14	1535	694.8	14250	695.4	8300	695.4	11190
696.37	5578	695.04	1515	694.7	14125	695.35	8500	695.35	11315
696.27	5668	694.94	1510	694.6	14300	695.3	8555	695.3	11220
696.17	5902	694.84	1505	694.5	14345	695.25	8465	695.25	11240
696.07	6256	694.74	1535	694.4	14270	695.2	8210	695.2	11300
695.97	5506	694.64	1475	694.3	14275	695.15	8385	695.15	11320
695.87	6082	694.54	1655	694.2	14375	695.1	8350	695.1	11375
695.77	5788	694.44	1565	694.1	14335	695.05	8445	695.05	11350
695.67	5902	694.34	1615	694	14225	695	8445	695	11245
695.57	5740	694.24	1655	693.9	14185	694.95	8385	694.95	11155
695.47	5530	694.14	1585	693.8	14235	694.9	8420	694.9	11145
695.37	5398	694.04	1535	693.7	14330	694.85	8420	694.85	11215
695.27	5866	693.94	1530	693.6	14365	694.8	8460	694.8	11190
695.17	5554	693.84	1570	693.5	14320	694.75	8415	694.75	11280
695.07	5470	693.74	1485	693.4	14440	694.7	8550	694.7	11225
694.97	5662	693.64	1550	693.3	14375	694.65	8450	694.65	11120
694.87	5320	693.54	1565	693.2	14385	694.6	8235	694.6	11230
694.77	5500	693.44	1435	693.1	14375	694.55	8375	694.55	11320
694.67	5368	693.34	1535	693	14315	694.5	8485	694.5	11245
694.57	5542	693.24	1470	692.9	14285	694.45	8485	694.45	11160
694.47	5512	693.14	1500	692.8	14390	694.4	8345	694.4	11230
694.37	5704	693.04	1555	692.7	14350	694.35	8460	694.35	11255
694.27	5512	692.94	1520	692.6	14365	694.3	8385	694.3	11425
694.17	6142	692.84	1510	692.5	14380	694.25	8385	694.25	11310
694.07	5602	692.74	1505	692.4	14335	694.2	8440	694.2	11220
693.97	5896	692.64	1515	692.3	14250	694.15	8355	694.15	11400
693.87	5650	692.54	1600	692.2	14405	694.1	8485	694.1	11340
693.77	6406	692.44	1665	692.1	14425	694.05	8475	694.05	11295
693.67	5632	692.34	1660	692	14400	694	8415	694	11325
693.57	6562	692.24	1570	691.9	14350	693.95	8390	693.95	11255
693.47	5704	692.14	1560	691.8	14330	693.9	8455	693.9	11300
693.37	5992	692.04	1575	691.7	14365	693.85	8440	693.85	11205
693.27	5950	691.94	1530	691.6	14445	693.8	8405	693.8	11220
693.17	6190	691.84	1535	691.5	14395	693.75	8430	693.75	11310
693.07	5788	691.74	1655	691.4	14490	693.7	8395	693.7	11435
692.97	5674	691.64	1695	691.3	14545	693.65	8485	693.65	11235
692.87	5662	691.54	1650	691.2	14530	693.6	8460	693.6	11210
692.77	5806	691.44	1735	691.1	14675	693.55	8445	693.55	11275
692.67	5764	691.34	1720	691	14850	693.5	8405	693.5	11330
692.57	5998	691.24	1680	690.9	14980	693.45	8500	693.45	11295
692.47	5728	691.14	1730	690.8	15105	693.4	8580	693.4	11135
692.37	5566	691.04	1815	690.7	15105	693.35	8425	693.35	11270
692.27	5614	690.94	1820	690.6	15450	693.3	8480	693.3	11340
692.17	5284	690.84	2105	690.5	15500	693.25	8385	693.25	11280
692.07	5524	690.74	2135	690.4	15970	693.2	8330	693.2	11250
691.97	5782	690.64	2370	690.3	16290	693.15	8385	693.15	11160
691.87	5698	690.54	2525	690.2	16455	693.1	8525	693.1	11220
691.77	5926	690.44	2700	690.1	16890	693.05	8385	693.05	11245
691.67	5974	690.34	3030	690	17145	693	8375	693	11150
691.57	6076	690.24	3440	689.9	17420	692.95	8445	692.95	11245
691.47	5704	690.14	3505	689.8	17965	692.9	8395	692.9	11375
691.37	5764	690.04	3930	689.7	18175	692.85	8465	692.85	11365
691.27	5752	689.94	4385	689.6	18795	692.8	8645	692.8	11355
691.17	5776	689.84	4610	689.5	19045	692.75	8625	692.75	11230
691.07	6106	689.74	4945	689.4	19170	692.7	8365	692.7	11320
690.97	5890	689.64	5415	689.3	19155	692.65	8305	692.65	11310
690.87	5848	689.54	5815	689.2	19165	692.6	8500	692.6	11270
690.77	6124	689.44	5990	689.1	19155	692.55	8480	692.55	11315
690.67	6004	689.34	6215	689	19255	692.5	8630	692.5	11290
690.57	6214	689.24	6230	688.9	18970	692.45	8465	692.45	11350
690.47	6340	689.14	5895	688.8	18600	692.4	8410	692.4	11260
690.37	6106	689.04	5870	688.7	18390	692.35	8515	692.35	11320
690.27	6142	688.94	6035	688.6	18120	692.3	8495	692.3	11330
690.17	6574	688.84	5725	688.5	17530	692.25	8520	692.25	11350
690.07	6886	688.74	5200	688.4	17165	692.2	8485	692.2	11445
689.97	6682	688.64	4955	688.3	16905	692.15	8670	692.15	11335
689.87	7066	688.54	4740	688.2	16470	692.1	8355	692.1	11420
689.77	7108	688.44	4285	688.1	16090	692.05	8500	692.05	11475
689.67	7276	688.34	4065	688	15865	692	8535	692	11330
689.57	7834	688.24	3605	687.9	15530	691.95	8440	691.95	11420
689.47	7876	688.14	3320	687.8	15270	691.9	8660	691.9	11390
689.37	8308	688.04	2955	687.7	15045	691.85	8660	691.85	11380
689.27	8116	687.94	2550	687.6	14990	691.8	8555	691.8	11405
689.17	8362	687.84	2495	687.5	14825	691.75	8615	691.75	11445
689.07	7858	687.74	2405	687.4	14770	691.7	8665	691.7	11245
688.97	8218	687.64	2125	687.3	14545	691.65	8615	691.65	11315
688.87	8122	687.54	2020	687.2	14570	691.6	8720	691.6	11350
688.77	7732	687.44	1885	687.1	14360	691.55	8725	691.55	11355
688.67	8152	687.34	1970	687	14410	691.5	8930	691.5	11625
688.57	7990	687.24	1805	686.9	14615	691.45	8810	691.45	11590
688.47	6922	687.14	1725	686.8	14360	691.4	9020	691.4	11455
688.37	6976	687.04	1665	686.7	14420	691.35	8910	691.35	11505
688.27	6886	686.94	1695	686.6	14355	691.3	9175	691.3	11540
688.17	6634	686.84	1655	686.5	14430	691.25	9245	691.25	11445
688.07	6214	686.74	1645	686.4	14305	691.2	9265	691.2	11585
687.97	6358	686.64	1585	686.3	14375	691.15	9140	691.15	11565
687.87	6184	686.54	1595	686.2	14340	691.1	9115	691.1	11660
687.77	6028	686.44	1610	686.1	14305	691.05	9235	691.05	11600
687.67	5836	686.34	1535	686	14305	691	9385	691	11765
687.57	5602	686.24	1500	685.9	14250	690.95	9700	690.95	11815
687.47	5548	686.14	1490	685.8	14285	690.9	9335	690.9	11855
687.37	5902	686.04	1570	685.7	14255	690.85	9430	690.85	11820
687.27	5320	685.94	1550	685.6	14185	690.8	9495	690.8	11980
687.17	5242	685.84	1585	685.5	14185	690.75	9780	690.75	11940
687.07	5506	685.74	1555	685.4	14280	690.7	10055	690.7	12080
686.97	5464	685.64	1475	685.3	14225	690.65	9830	690.65	12070
686.87	5614	685.54	1500	685.2	14245	690.6	9900	690.6	12095
686.77	5218	685.44	1505	685.1	14255	690.55	10115	690.55	12305
686.67	5086	685.34	1510	685	14295	690.5	10290	690.5	12330
686.57	5254	685.24	1565	684.9	14280	690.45	10400	690.45	12315
686.47	5410	685.14	1505	684.8	14300	690.4	10835	690.4	12385
686.37	5602	685.04	1540	684.7	14275	690.35	10635	690.35	12820
686.27	5536	684.94	1550	684.6	14175	690.3	10755	690.3	12725
686.17	5542	684.84	1570	684.5	14090	690.25	10920	690.25	12935
686.07	5176	684.74	1510	684.4	14240	690.2	11060	690.2	12890
685.97	5284	684.64	1475	684.3	14270	690.15	11225	690.15	12930
685.87	5290	684.54	1545	684.2	14245	690.1	11335	690.1	13075
685.77	5794	684.44	1530	684.1	14195	690.05	11445	690.05	12965
685.67	5314	684.34	1465	684	14210	690	11575	690	13295
685.57	5698	684.24	1535	683.9	14240	689.95	11950	689.95	13285
685.47	5344	684.14	1475	683.8	14270	689.9	11855	689.9	13410
685.37	5188	684.04	1530	683.7	14315	689.85	11845	689.85	13620
685.27	5506	683.94	1555	683.6	14235	689.8	12030	689.8	13865
685.17	5248	683.84	1440	683.5	14215	689.75	12055	689.75	13755
685.07	5704	683.74	1525	683.4	14260	689.7	12580	689.7	14070
684.97	5572	683.64	1505	683.3	14155	689.65	12600	689.65	14275
684.87	5386	683.54	1505	683.2	14315	689.6	12635	689.6	14135
684.77	5182	683.44	1560	683.1	14095	689.55	12855	689.55	13985
684.67	5152	683.34	1420	683	14235	689.5	13035	689.5	14420
684.57	5302	683.24	1480	682.9	14135	689.45	13235	689.45	14300
684.47	5560	683.14	1525	682.8	14175	689.4	13420	689.4	14625
684.37	5386	683.04	1590	682.7	14190	689.35	13685	689.35	14560
684.27	4972	682.94	1480	682.6	14205	689.3	13480	689.3	14435
684.17	5200	682.84	1515	682.5	14215	689.25	13350	689.25	14550
684.07	5212	682.74	1495	682.4	14275	689.2	13375	689.2	14590
683.97	4846	682.64	1445	682.3	14345	689.15	13550	689.15	14740
683.87	4852	682.54	1570	682.2	14310	689.1	13480	689.1	14740
683.77	5002	682.44	1520	682.1	14275	689.05	13540	689.05	14575
683.67	5428	682.34	1560	682	14225	689	13595	689	14610
683.57	5776	682.24	1500	681.9	14230	688.95	13700	688.95	14820
683.47	5266	682.14	1480	681.8	14215	688.9	13605	688.9	14750
683.37	5446	682.04	1515	681.7	14195	688.85	13480	688.85	14795
683.27	5512	681.94	1490	681.6	14150	688.8	13620	688.8	14535
683.17	5416	681.84	1595	681.5	14355	688.75	13325	688.75	14310
683.07	5158	681.74	1500	681.4	14340	688.7	13225	688.7	14110
682.97	5008	681.64	1530	681.3	14095	688.65	12955	688.65	14310
682.87	5386	681.54	1520	681.2	14140	688.6	12910	688.6	14400
682.77	5236	681.44	1445	681.1	14160	688.55	12615	688.55	14130
682.67	4786	681.34	1540	681	14235	688.5	12645	688.5	13930
682.57	5446	681.24	1445	680.9	14115	688.45	12385	688.45	13995
682.47	5386	681.14	1545	680.8	14205	688.4	12435	688.4	13885
682.37	5170	681.04	1455	680.7	14085	688.35	12280	688.35	13625
682.27	5134	680.94	1460	680.6	14230	688.3	11930	688.3	13640
682.17	5266	680.84	1505	680.5	14210	688.25	11795	688.25	13365
682.07	5038	680.74	1480	680.4	14320	688.2	11635	688.2	13265
681.97	5344	680.64	1525	680.3	14175	688.15	11075	688.15	13210
681.87	5242	680.54	1535	680.2	14095	688.1	11045	688.1	13235
681.77	4858	680.44	1525	680.1	14085	688.05	10930	688.05	12890
681.67	5092	680.34	1445	680	14205	688	10780	688	12935
681.57	5200	680.24	1490	679.9	14215	687.95	10830	687.95	12705
681.47	5506	680.14	1490	679.8	14285	687.9	10540	687.9	12635
681.37	5482	680.04	1545	679.7	14225	687.85	10470	687.85	12595
681.27	5602	679.94	1455	679.6	14115	687.8	10320	687.8	12385
681.17	5716	679.84	1525	679.5	14175	687.75	10135	687.75	12270
681.07	5842	679.74	1500	679.4	14170	687.7	10160	687.7	12405
680.97	5428	679.64	1425	679.3	14245	687.65	9895	687.65	12320
680.87	5110	679.54	1485	679.2	14335	687.6	9705	687.6	12180
680.77	5224	679.44	1410	679.1	14230	687.55	9540	687.55	12185
680.67	5464	679.34	1435	679	14300	687.5	9645	687.5	12090
680.57	5764	679.24	1480	678.9	14350	687.45	9435	687.45	12000
680.47	5812	679.14	1410	678.8	14265	687.4	9370	687.4	11800
680.37	5596	679.04	1470	678.7	14345	687.35	9205	687.35	11725
680.27	5176	678.94	1470	678.6	14260	687.3	8930	687.3	11825
680.17	5872	678.84	1490	678.5	14265	687.25	9130	687.25	11620
680.07	5572	678.74	1510	678.4	14210	687.2	8930	687.2	11610
679.97	5638	678.64	1470	678.3	14230	687.15	9015	687.15	11705
679.87	5260	678.54	1510			687.1	8975	687.1	11525
						687.05	8935	687.05	11650
						687	8760	687	11660
						686.95	8830	686.95	11540
						686.9	8725	686.9	11495
						686.85	8640	686.85	11475
						686.8	8735	686.8	11590
						686.75	8660	686.75	11595
						686.7	8665	686.7	11520
						686.65	8615	686.65	11300
						686.6	8500	686.6	11320
						686.55	8560	686.55	11205
						686.5	8485	686.5	11350
						686.45	8585	686.45	11330
						686.4	8475	686.4	11310
						686.35	8525	686.35	11265
						686.3	8510	686.3	11295
						686.25	8455	686.25	11240
						686.2	8330	686.2	11280
						686.15	8485	686.15	11280
						686.1	8375	686.1	11235
						686.05	8425	686.05	11160
						686	8435	686	11240
						685.95	8560	685.95	11220
						685.9	8465	685.9	11080
						685.85	8535	685.85	11160
						685.8	8355	685.8	11300
						685.75	8330	685.75	11205
						685.7	8345	685.7	11245
						685.65	8310	685.65	11215
						685.6	8360	685.6	11260
						685.55	8360	685.55	11270
						685.5	8220	685.5	11265
						685.45	8495	685.45	11285
						685.4	8275	685.4	11325
						685.35	8400	685.35	11305
						685.3	8300	685.3	11215
						685.25	8360	685.25	11210
						685.2	8395	685.2	11220
						685.15	8265	685.15	11210
						685.1	8405	685.1	11235
						685.05	8320	685.05	11225
						685	8340	685	11135
						684.95	8205	684.95	11075
						684.9	8385	684.9	11170
						684.85	8320	684.85	11250
						684.8	8265	684.8	11305
						684.75	8325	684.75	11170
						684.7	8450	684.7	11180
						684.65	8390	684.65	11165
						684.6	8270	684.6	11065
						684.55	8500	684.55	11115
						684.5	8385	684.5	11120
						684.45	8330	684.45	11275
						684.4	8335	684.4	11095
						684.35	8285	684.35	11210
						684.3	8240	684.3	11325
						684.25	8305	684.25	11200
						684.2	8270	684.2	11160
						684.15	8285	684.15	11250
						684.1	8395	684.1	11145
						684.05	8405	684.05	11100
						684	8280	684	11135
						683.95	8295	683.95	11165
						683.9	8250	683.9	11295
						683.85	8210	683.85	11130
						683.8	8330	683.8	11185
						683.75	8215	683.75	11185
						683.7	8240	683.7	11170
						683.65	8345	683.65	11180
						683.6	8345	683.6	11170
						683.55	8240	683.55	11270
						683.5	8275	683.5	11165
						683.45	8245	683.45	11315
						683.4	8385	683.4	11150
						683.35	8270	683.35	11335
						683.3	8390	683.3	11075
						683.25	8300	683.25	11165
						683.2	8305	683.2	11110
						683.15	8440	683.15	11140
						683.1	8290	683.1	11075
						683.05	8380	683.05	11080
						683	8465	683	11185
						682.95	8385	682.95	11215
						682.9	8350	682.9	11145
						682.85	8320	682.85	11235
						682.8	8170	682.8	11220
						682.75	8220	682.75	11245
						682.7	8190	682.7	11260
						682.65	8290	682.65	11240
						682.6	8215	682.6	11150
						682.55	8395	682.55	11125
						682.5	8280	682.5	11270
						682.45	8305	682.45	11185
						682.4	8395	682.4	11250
						682.35	8360	682.35	11210
						682.3	8235	682.3	11215
						682.25	8400	682.25	11215
						682.2	8395	682.2	11145
						682.15	8295	682.15	11210
						682.1	8330	682.1	11075
						682.05	8450	682.05	11190
						682	8300	682	11225
						681.95	8315	681.95	11270
						681.9	8295	681.9	11185
						681.85	8175	681.85	11290
						681.8	8205	681.8	11200
						681.75	8445	681.75	11130
						681.7	8325	681.7	11185
						681.65	8315	681.65	11205
						681.6	8405	681.6	11295
						681.55	8345	681.55	11085
						681.5	8315	681.5	11075
						681.45	8315	681.45	11150
						681.4	8225	681.4	11180
						681.35	8275	681.35	11210
						681.3	8310	681.3	11135
						681.25	8355	681.25	11205
						681.2	8415	681.2	11280
						681.15	8395	681.15	11135
						681.1	8360	681.1	11310
						681.05	8190	681.05	11165
						681	8325	681	11165
						680.95	8240	680.95	11150
						680.9	8280	680.9	11040
						680.85	8235	680.85	11185
						680.8	8270	680.8	11160
						680.75	8290	680.75	11235
						680.7	8245	680.7	11190
						680.65	8235	680.65	11255
						680.6	8355	680.6	11200
						680.55	8355	680.55	11155
						680.5	8295	680.5	11175
						680.45	8190	680.45	11120
						680.4	8140	680.4	11160
						680.35	8240	680.35	11260
						680.3	8320	680.3	11185
						680.25	8340	680.25	11170
						680.2	8280	680.2	11145
						680.15	8410	680.15	11210
						680.1	8280	680.1	11165
						680.05	8290	680.05	11170
						680	8290	680	11040
						679.95	8305	679.95	11125
						679.9	8310	679.9	11150
						679.85	8280	679.85	11175
						679.8	8310	679.8	11080
						679.75	8275	679.75	11205
						679.7	8210	679.7	11120
						679.65	8395	679.65	11270
						679.6	8280	679.6	11250
						679.55	8355	679.55	11125
						679.5	8240	679.5	11115
						679.45	8250	679.45	11160
						679.4	8310	679.4	11095
						679.35	8425	679.35	11205
						679.3	8380	679.3	11270
						679.25	8230	679.25	11175
						679.2	8305	679.2	11240
						679.15	8370	679.15	11160
						679.1	8315	679.1	11225
						679.05	8320	679.05	11165
						679	8345	679	11190
						678.95	8230	678.95	11260
						678.9	8305	678.9	11080
						678.85	8225	678.85	11200
						678.8	8115	678.8	11200
						678.75	8265	678.75	11155
						678.7	8265	678.7	11145
						678.65	8265	678.65	11090
						678.6	8275	678.6	11255
						678.55	8255	678.55	11200
						678.5	8305	678.5	11185
						678.45	8235	678.45	11110
						678.4	8350	678.4	11035
						678.35	8280	678.35	11165
						678.3	8290	678.3	11165
						678.25	8345	678.25	11125
						678.2	8320	678.2	11195
						678.15	8315	678.15	11280
						678.1	8350	678.1	11180

## Sheet: Fig. 5a
	PT/Cu		PVDF/Cu		Nafion/Cu		PCR/Cu		PT95/Cu
--	--	--	--	--	--	--	--	--	--
Potential (V vs. RHE with 80% iR compensation)	Current density (A cm-2)	Potential (V vs. RHE with 80% iR compensation)	Current density (A cm-2)	Potential (V vs. RHE with 80% iR compensation)	Current density (A cm-2)	Potential (V vs. RHE with 80% iR compensation)	Current density (A cm-2)	Potential (V vs. RHE with 80% iR compensation)	Current density (A cm-2)
0.01913	-0.000372588	0.01746	-0.000931117	0.01737	-0.000340603	0.01468	-0.00502	0.01652	-0.00043757
0.01653	-0.000763515	0.01266	-0.000550195	0.01427	-0.000483633	0.01256	-0.0036	0.01267	-0.000375308
0.01271	-0.00077026	0.00883	-0.000716432	0.01045	-0.000381535	0.00841	-0.00237	0.00961	-0.000390937
0.00966	-0.000805246	0.00503	-0.000984766	0.00585	-0.000506816	0.00442	-0.00192	0.00652	-0.000398426
0.00654	-0.000807796	0.00203	-0.00108	0.00211	-0.000454629	0.00124	-0.00174	0.00349	-0.000407025
0.0035	-0.000837423	-0.00111	-0.00114	-0.00101	-0.000473117	-0.00183	-0.00161	0.000438547	-0.000424382
0.000510131	-0.000771154	-0.00418	-0.00111	-0.00412	-0.00052028	-0.00498	-0.00151	-0.00261	-0.000431141
-0.00259	-0.000928291	-0.0073	-0.00101	-0.00717	-0.000528592	-0.00804	-0.00144	-0.00572	-0.000439146
-0.00573	-0.00088203	-0.0103	-0.00107	-0.01023	-0.000490893	-0.01115	-0.00139	-0.0088	-0.000436707
-0.00882	-0.000899217	-0.01348	-0.00109	-0.0133	-0.000503658	-0.01424	-0.00136	-0.01192	-0.000437703
-0.01188	-0.000914171	-0.01654	-0.00108	-0.01646	-0.000568957	-0.01731	-0.00133	-0.01502	-0.000445068
-0.01493	-0.000941626	-0.01961	-0.00113	-0.01952	-0.000574323	-0.02043	-0.0013	-0.01814	-0.000459883
-0.01806	-0.000956722	-0.02259	-0.00119	-0.0226	-0.000577137	-0.0235	-0.0013	-0.02118	-0.000466639
-0.02109	-0.000967218	-0.02574	-0.00108	-0.02558	-0.000616362	-0.02661	-0.00131	-0.02421	-0.000477545
-0.02414	-0.000992274	-0.0288	-0.00116	-0.02869	-0.000665534	-0.02972	-0.00131	-0.02737	-0.000491093
-0.02731	-0.00102	-0.03172	-0.00113	-0.03181	-0.000685908	-0.03274	-0.00127	-0.03042	-0.000498911
-0.03038	-0.00103	-0.03489	-0.00122	-0.03484	-0.000629033	-0.03581	-0.00126	-0.03346	-0.000500775
-0.03343	-0.00105	-0.03797	-0.0013	-0.03795	-0.000594795	-0.0389	-0.00127	-0.03652	-0.000514243
-0.03648	-0.00107	-0.04104	-0.0014	-0.04099	-0.000631028	-0.042	-0.00127	-0.03956	-0.000530773
-0.03956	-0.00109	-0.04411	-0.00132	-0.0441	-0.000650598	-0.04513	-0.00127	-0.04263	-0.000539259
-0.04257	-0.00109	-0.04791	-0.00157	-0.04716	-0.000620353	-0.0481	-0.00128	-0.04577	-0.00054349
-0.04568	-0.0012	-0.05184	-0.000937315	-0.05017	-0.000617097	-0.05119	-0.00129	-0.04883	-0.000556679
-0.04874	-0.00114	-0.05565	-0.00122	-0.05328	-0.00067907	-0.05431	-0.00131	-0.05187	-0.000569203
-0.05181	-0.00121	-0.05951	-0.00131	-0.05636	-0.000722819	-0.05735	-0.00131	-0.05501	-0.000576476
-0.05499	-0.00117	-0.06249	-0.00138	-0.05941	-0.000704351	-0.06042	-0.00133	-0.05808	-0.000576381
-0.05799	-0.00121	-0.06581	-0.00128	-0.06249	-0.000698149	-0.06349	-0.00135	-0.06111	-0.000575587
-0.06107	-0.00122	-0.0688	-0.00133	-0.06564	-0.000756009	-0.06664	-0.00137	-0.06427	-0.000585783
-0.06417	-0.00123	-0.07178	-0.00141	-0.0686	-0.000800949	-0.06969	-0.00139	-0.06735	-0.000608068
-0.06726	-0.00127	-0.07482	-0.0014	-0.07172	-0.000790523	-0.0728	-0.00138	-0.07044	-0.000612484
-0.0703	-0.0013	-0.07797	-0.00146	-0.07476	-0.000791611	-0.07577	-0.00144	-0.07345	-0.000622015
-0.07336	-0.00132	-0.081	-0.00156	-0.07781	-0.000778094	-0.07886	-0.00148	-0.07654	-0.000642043
-0.07636	-0.00133	-0.08412	-0.00146	-0.0809	-0.000837611	-0.08181	-0.00146	-0.07958	-0.000655675
-0.07952	-0.00137	-0.08716	-0.00144	-0.08399	-0.000804956	-0.085	-0.00148	-0.0827	-0.000659214
-0.08257	-0.0014	-0.09027	-0.00153	-0.08706	-0.000824779	-0.08806	-0.00151	-0.08578	-0.000672376
-0.08563	-0.00142	-0.09338	-0.00152	-0.09019	-0.000805525	-0.09115	-0.00153	-0.08881	-0.000691114
-0.08874	-0.00144	-0.09646	-0.00153	-0.09326	-0.000812056	-0.09428	-0.00156	-0.0919	-0.000708491
-0.09176	-0.00145	-0.09951	-0.00158	-0.09634	-0.0008389	-0.09734	-0.00158	-0.09507	-0.000719448
-0.09491	-0.0015	-0.10259	-0.00164	-0.09951	-0.000863559	-0.10042	-0.00161	-0.09811	-0.000727784
-0.09799	-0.00153	-0.10578	-0.0015	-0.10251	-0.000872643	-0.10351	-0.00165	-0.10121	-0.000741009
-0.10106	-0.00163	-0.10878	-0.00161	-0.10562	-0.000901533	-0.10659	-0.00168	-0.10429	-0.00075736
-0.10414	-0.00156	-0.11189	-0.00167	-0.10871	-0.000914523	-0.10965	-0.0017	-0.10731	-0.000763589
-0.10723	-0.00162	-0.1149	-0.00166	-0.11153	-0.000873833	-0.11267	-0.00174	-0.11041	-0.000761667
-0.11031	-0.00165	-0.11794	-0.00176	-0.11476	-0.000940685	-0.1157	-0.00178	-0.11352	-0.000773842
-0.11336	-0.00167	-0.121	-0.00181	-0.11785	-0.000984818	-0.11879	-0.00182	-0.11652	-0.000799871
-0.11642	-0.00171	-0.12411	-0.00174	-0.12094	-0.000989628	-0.12184	-0.00179	-0.11965	-0.000816561
-0.11942	-0.00175	-0.12714	-0.0017	-0.12396	-0.000962513	-0.12496	-0.00188	-0.12271	-0.000824357
-0.1225	-0.00178	-0.13027	-0.00175	-0.127	-0.00101	-0.12804	-0.00195	-0.12576	-0.000841381
-0.12563	-0.00181	-0.13338	-0.00181	-0.13012	-0.00107	-0.13106	-0.00198	-0.12889	-0.000864636
-0.12869	-0.00185	-0.13653	-0.00183	-0.13318	-0.00108	-0.13419	-0.00201	-0.13191	-0.000878946
-0.13174	-0.00189	-0.13947	-0.00186	-0.13624	-0.00107	-0.13725	-0.00204	-0.135	-0.000894003
-0.13481	-0.00194	-0.14251	-0.00186	-0.13933	-0.00109	-0.14031	-0.00209	-0.13809	-0.000912315
-0.13791	-0.00198	-0.14562	-0.0018	-0.14238	-0.00112	-0.14339	-0.00214	-0.14114	-0.000937911
-0.14096	-0.00199	-0.1488	-0.00193	-0.14548	-0.00116	-0.14643	-0.00219	-0.1442	-0.000957736
-0.14399	-0.00203	-0.15179	-0.002	-0.14856	-0.00115	-0.1495	-0.00223	-0.14735	-0.00096931
-0.14714	-0.00211	-0.15555	-0.00218	-0.15162	-0.00118	-0.15259	-0.00229	-0.1504	-0.000987573
-0.15016	-0.00215	-0.15939	-0.0018	-0.15473	-0.00121	-0.15561	-0.00235	-0.15345	-0.00101
-0.15306	-0.00224	-0.1625	-0.00193	-0.15772	-0.00123	-0.15865	-0.00239	-0.15653	-0.00103
-0.15627	-0.00226	-0.16637	-0.0019	-0.16077	-0.00126	-0.16173	-0.00245	-0.15953	-0.00104
-0.15932	-0.00232	-0.17019	-0.00212	-0.16387	-0.00129	-0.16474	-0.00252	-0.16264	-0.00106
-0.16234	-0.00237	-0.17334	-0.00217	-0.1669	-0.00132	-0.16788	-0.00258	-0.16572	-0.00109
-0.16548	-0.00242	-0.17639	-0.00221	-0.16996	-0.00135	-0.17094	-0.00264	-0.16887	-0.00113
-0.16845	-0.00248	-0.17944	-0.00224	-0.1729	-0.00138	-0.17399	-0.00269	-0.17186	-0.00115
-0.17158	-0.00256	-0.18251	-0.00224	-0.17611	-0.00142	-0.17709	-0.0028	-0.17498	-0.00117
-0.17464	-0.00262	-0.1856	-0.00227	-0.17923	-0.00148	-0.18017	-0.0029	-0.17807	-0.00121
-0.1777	-0.00268	-0.18867	-0.00234	-0.18226	-0.0015	-0.18325	-0.00295	-0.18115	-0.00124
-0.18076	-0.00275	-0.19175	-0.0024	-0.18531	-0.00152	-0.18631	-0.00305	-0.18421	-0.00127
-0.18389	-0.00283	-0.19477	-0.00245	-0.18842	-0.00155	-0.18931	-0.00311	-0.18729	-0.00129
-0.18687	-0.00291	-0.19787	-0.00251	-0.19149	-0.00165	-0.19231	-0.0032	-0.19034	-0.00133
-0.18999	-0.00296	-0.20091	-0.00253	-0.19442	-0.00163	-0.19535	-0.00328	-0.19337	-0.00137
-0.19307	-0.00301	-0.20398	-0.00254	-0.19751	-0.00168	-0.19847	-0.00339	-0.19644	-0.0014
-0.19605	-0.00313	-0.20704	-0.0026	-0.20059	-0.00173	-0.20152	-0.00347	-0.19952	-0.00143
-0.19908	-0.00323	-0.21004	-0.00269	-0.20367	-0.00178	-0.20455	-0.00358	-0.20266	-0.00153
-0.20206	-0.00341	-0.21321	-0.00275	-0.20662	-0.00187	-0.20765	-0.00368	-0.20566	-0.00152
-0.20524	-0.00344	-0.21623	-0.00281	-0.20966	-0.00183	-0.21065	-0.00379	-0.20873	-0.00156
-0.20827	-0.00355	-0.21933	-0.00286	-0.21282	-0.00193	-0.21376	-0.00391	-0.2118	-0.0016
-0.21134	-0.00366	-0.22236	-0.0029	-0.21586	-0.00199	-0.21682	-0.00403	-0.21486	-0.00164
-0.21442	-0.00375	-0.22546	-0.00297	-0.21888	-0.00204	-0.21983	-0.00416	-0.21798	-0.00169
-0.2174	-0.00388	-0.22855	-0.00305	-0.22195	-0.00209	-0.22288	-0.00423	-0.22107	-0.00174
-0.22054	-0.00401	-0.23156	-0.00311	-0.22498	-0.00216	-0.22589	-0.00444	-0.22413	-0.00179
-0.22358	-0.00413	-0.23462	-0.00321	-0.22805	-0.00222	-0.22895	-0.00462	-0.22712	-0.00184
-0.22658	-0.00428	-0.23756	-0.00329	-0.23106	-0.0023	-0.23191	-0.00477	-0.23022	-0.00191
-0.22964	-0.00441	-0.24075	-0.00337	-0.2341	-0.00236	-0.23497	-0.00492	-0.23327	-0.00196
-0.23262	-0.00454	-0.24374	-0.00348	-0.23713	-0.00243	-0.23797	-0.00508	-0.23633	-0.00202
-0.23568	-0.0047	-0.24686	-0.00348	-0.24017	-0.0025	-0.2411	-0.00525	-0.23941	-0.00208
-0.23867	-0.00483	-0.24991	-0.0036	-0.24321	-0.00258	-0.2441	-0.00544	-0.24241	-0.00215
-0.24177	-0.00495	-0.25296	-0.00364	-0.24628	-0.00265	-0.24707	-0.00562	-0.24552	-0.00222
-0.24483	-0.00514	-0.25612	-0.00378	-0.2493	-0.00273	-0.25019	-0.00582	-0.2486	-0.0023
-0.2478	-0.00536	-0.25912	-0.00383	-0.2523	-0.00282	-0.25314	-0.00604	-0.25169	-0.00237
-0.25091	-0.00585	-0.26219	-0.00387	-0.25539	-0.00291	-0.2562	-0.0063	-0.25475	-0.00247
-0.25395	-0.00584	-0.26514	-0.004	-0.25843	-0.00299	-0.25921	-0.00649	-0.25779	-0.00256
-0.25698	-0.00605	-0.26896	-0.00407	-0.26148	-0.00308	-0.26222	-0.00673	-0.26088	-0.00265
-0.25994	-0.00627	-0.27279	-0.00417	-0.26452	-0.00318	-0.26523	-0.00699	-0.26395	-0.00272
-0.26298	-0.00649	-0.27725	-0.00455	-0.26755	-0.00328	-0.26821	-0.00726	-0.26696	-0.00282
-0.26605	-0.00673	-0.28044	-0.00466	-0.27057	-0.00339	-0.27121	-0.00746	-0.27004	-0.00293
-0.26899	-0.00698	-0.28349	-0.00488	-0.2735	-0.00345	-0.2742	-0.00781	-0.27308	-0.00304
-0.27199	-0.00725	-0.28653	-0.00491	-0.27661	-0.00359	-0.27719	-0.00818	-0.27603	-0.00314
-0.27497	-0.00753	-0.28949	-0.00506	-0.27958	-0.00373	-0.28016	-0.00859	-0.27911	-0.00318
-0.27797	-0.00782	-0.29261	-0.00516	-0.28251	-0.00383	-0.28312	-0.00888	-0.2822	-0.00339
-0.28102	-0.00813	-0.29574	-0.00534	-0.28552	-0.00397	-0.28613	-0.00925	-0.28528	-0.00352
-0.28398	-0.00845	-0.29874	-0.00541	-0.28862	-0.00412	-0.28917	-0.00963	-0.28824	-0.00365
-0.28701	-0.00875	-0.3017	-0.00556	-0.29168	-0.00424	-0.29211	-0.01004	-0.29138	-0.0038
-0.28999	-0.009	-0.30478	-0.00583	-0.29463	-0.00436	-0.29499	-0.01044	-0.29435	-0.00395
-0.29299	-0.00938	-0.30778	-0.00599	-0.2977	-0.0045	-0.29869	-0.01096	-0.29746	-0.00412
-0.29592	-0.00983	-0.31083	-0.00618	-0.30066	-0.00465	-0.30236	-0.01148	-0.30044	-0.0043
-0.29963	-0.01043	-0.31383	-0.00636	-0.30368	-0.0048	-0.30534	-0.01198	-0.30344	-0.00449
-0.30328	-0.01105	-0.31686	-0.00657	-0.30668	-0.00495	-0.30823	-0.01251	-0.30653	-0.00471
-0.30621	-0.01151	-0.31988	-0.00673	-0.30961	-0.00512	-0.31114	-0.01307	-0.30951	-0.00491
-0.30914	-0.01198	-0.32282	-0.00715	-0.31254	-0.0053	-0.31402	-0.01366	-0.31251	-0.0051
-0.31211	-0.01255	-0.32591	-0.00724	-0.31557	-0.00547	-0.31694	-0.01429	-0.31561	-0.00532
-0.31502	-0.01304	-0.32894	-0.00746	-0.3186	-0.00565	-0.31988	-0.01481	-0.31861	-0.00556
-0.31791	-0.0136	-0.33199	-0.00768	-0.32153	-0.00583	-0.32273	-0.01562	-0.32164	-0.00581
-0.32084	-0.01422	-0.33501	-0.00795	-0.32447	-0.00606	-0.32554	-0.01655	-0.32461	-0.00608
-0.32381	-0.01487	-0.33799	-0.00807	-0.32746	-0.00631	-0.32841	-0.01741	-0.3276	-0.00635
-0.32669	-0.01556	-0.34097	-0.00855	-0.33039	-0.00661	-0.33124	-0.01824	-0.33074	-0.00665
-0.32956	-0.01625	-0.34407	-0.00883	-0.33338	-0.00688	-0.33407	-0.01909	-0.33368	-0.00697
-0.33247	-0.01704	-0.34698	-0.0091	-0.33627	-0.00712	-0.33691	-0.01999	-0.33662	-0.00731
-0.33541	-0.01768	-0.35	-0.00936	-0.33924	-0.00736	-0.33975	-0.02096	-0.33969	-0.00766
-0.33831	-0.01818	-0.35295	-0.00969	-0.34219	-0.00757	-0.34257	-0.02196	-0.34261	-0.00804
-0.34107	-0.01916	-0.35594	-0.01002	-0.34505	-0.00785	-0.34526	-0.02299	-0.34561	-0.00846
-0.34393	-0.02017	-0.35895	-0.01034	-0.34796	-0.00813	-0.34806	-0.02407	-0.34853	-0.0089
-0.34652	-0.0219	-0.36263	-0.01063	-0.3509	-0.00842	-0.35078	-0.02521	-0.35143	-0.00939
-0.34942	-0.0228	-0.36637	-0.01117	-0.35386	-0.00872	-0.35355	-0.02643	-0.35441	-0.00992
-0.35219	-0.02384	-0.36937	-0.0115	-0.35678	-0.00903	-0.35625	-0.02767	-0.35735	-0.01043
-0.35492	-0.02492	-0.37239	-0.01185	-0.35969	-0.00935	-0.35902	-0.02894	-0.36102	-0.01106
-0.35778	-0.02606	-0.37528	-0.01233	-0.36253	-0.00969	-0.36173	-0.03029	-0.36472	-0.01173
-0.36053	-0.02724	-0.37822	-0.01279	-0.36549	-0.01004	-0.36447	-0.03137	-0.36767	-0.01231
-0.36327	-0.02847	-0.3811	-0.01371	-0.36836	-0.01036	-0.36716	-0.03277	-0.37056	-0.01293
-0.36605	-0.0298	-0.38413	-0.01388	-0.37187	-0.01087	-0.36971	-0.03462	-0.3735	-0.01357
-0.36872	-0.03119	-0.3871	-0.01427	-0.37542	-0.01143	-0.37227	-0.03647	-0.37641	-0.01425
-0.37138	-0.03262	-0.39	-0.01479	-0.37827	-0.01198	-0.37493	-0.03802	-0.37931	-0.01494
-0.37404	-0.0341	-0.39293	-0.0153	-0.38112	-0.01243	-0.37752	-0.03957	-0.38219	-0.01567
-0.37675	-0.03558	-0.39595	-0.01579	-0.38389	-0.0128	-0.38017	-0.04115	-0.38502	-0.01642
-0.37941	-0.03705	-0.39861	-0.01701	-0.38677	-0.01319	-0.38275	-0.04282	-0.38785	-0.01721
-0.38234	-0.03773	-0.40166	-0.01749	-0.38966	-0.01357	-0.38537	-0.04447	-0.39075	-0.01805
-0.38497	-0.0392	-0.40458	-0.01801	-0.39247	-0.01396	-0.388	-0.04615	-0.39361	-0.01895
-0.38753	-0.04112	-0.40757	-0.01841	-0.39536	-0.0144	-0.39061	-0.04785	-0.39642	-0.01973
-0.38991	-0.04372	-0.41048	-0.01905	-0.39822	-0.01476	-0.39316	-0.04954	-0.39927	-0.0209
-0.39239	-0.04609	-0.41336	-0.01975	-0.40109	-0.01537	-0.39582	-0.05134	-0.40201	-0.02193
-0.39505	-0.04777	-0.41617	-0.02072	-0.40392	-0.01574	-0.39836	-0.05312	-0.40495	-0.02285
-0.39773	-0.04945	-0.419	-0.02187	-0.40678	-0.01616	-0.40099	-0.05488	-0.40779	-0.02371
-0.40038	-0.05126	-0.42194	-0.02228	-0.40962	-0.01663	-0.40351	-0.0566	-0.41064	-0.02467
-0.40287	-0.05323	-0.42487	-0.0229	-0.41245	-0.01713	-0.40632	-0.05788	-0.41344	-0.02568
-0.40551	-0.05506	-0.42772	-0.02345	-0.41526	-0.01762	-0.40898	-0.05938	-0.4163	-0.02671
-0.40806	-0.05705	-0.43055	-0.02446	-0.41803	-0.01821	-0.41135	-0.06163	-0.41903	-0.02777
-0.41055	-0.05909	-0.43345	-0.02521	-0.42068	-0.01882	-0.41367	-0.06412	-0.42179	-0.02879
-0.41309	-0.06099	-0.43607	-0.02701	-0.42336	-0.01966	-0.41625	-0.06598	-0.42461	-0.02987
-0.41566	-0.06289	-0.439	-0.02756	-0.42597	-0.02034	-0.41884	-0.06775	-0.42742	-0.03095
-0.41817	-0.06495	-0.44189	-0.02815	-0.42886	-0.02086	-0.42141	-0.06956	-0.43022	-0.03205
-0.42077	-0.06698	-0.4448	-0.02891	-0.4316	-0.02139	-0.42401	-0.0714	-0.43299	-0.03318
-0.42345	-0.06841	-0.44768	-0.02973	-0.43439	-0.02187	-0.42655	-0.07323	-0.4358	-0.03435
-0.42646	-0.06858	-0.45048	-0.03074	-0.43724	-0.02238	-0.42912	-0.075	-0.43853	-0.03558
-0.42889	-0.07092	-0.45314	-0.0322	-0.44	-0.02292	-0.43168	-0.07678	-0.44128	-0.03678
-0.43119	-0.07389	-0.45572	-0.03387	-0.44279	-0.02351	-0.43426	-0.0785	-0.44398	-0.03811
-0.43324	-0.07787	-0.4587	-0.03461	-0.4455	-0.02411	-0.4369	-0.0803	-0.44673	-0.0394
-0.43583	-0.07962	-0.46154	-0.03519	-0.44835	-0.02467	-0.43942	-0.08215	-0.44956	-0.04048
-0.43844	-0.08153	-0.46438	-0.03602	-0.45104	-0.02537	-0.44204	-0.08392	-0.45234	-0.04142
-0.44095	-0.08358	-0.46711	-0.03735	-0.45375	-0.02596	-0.44463	-0.08552	-0.45521	-0.04254
-0.44346	-0.08568	-0.46987	-0.03852	-0.45649	-0.02651	-0.44724	-0.08713	-0.45792	-0.04372
-0.446	-0.08768	-0.47225	-0.04114	-0.45911	-0.02734	-0.45005	-0.0881	-0.46066	-0.04495
-0.44851	-0.08968	-0.47518	-0.04186	-0.46173	-0.02817	-0.4525	-0.09031	-0.46342	-0.04609
-0.45113	-0.09156	-0.47807	-0.0424	-0.46442	-0.02894	-0.45472	-0.0932	-0.4662	-0.04728
-0.45346	-0.09389	-0.4809	-0.04349	-0.46694	-0.0301	-0.45723	-0.09533	-0.46898	-0.04847
-0.4561	-0.09588	-0.48356	-0.0449	-0.46933	-0.03125	-0.45977	-0.09718	-0.47172	-0.04968
-0.45854	-0.09794	-0.48631	-0.04626	-0.47208	-0.032	-0.46229	-0.09914	-0.47447	-0.05092
-0.46111	-0.10032	-0.48864	-0.04911	-0.47466	-0.03272	-0.46483	-0.10116	-0.47724	-0.05218
-0.46367	-0.10227	-0.49119	-0.05084	-0.47745	-0.03341	-0.4673	-0.10322	-0.47994	-0.05351
-0.46713	-0.10087	-0.49421	-0.05132	-0.48016	-0.03405	-0.46981	-0.1053	-0.48271	-0.05492
-0.46943	-0.10357	-0.49696	-0.0523	-0.48286	-0.03474	-0.4723	-0.10735	-0.48539	-0.05641
-0.47224	-0.10777	-0.49974	-0.05344	-0.48557	-0.03549	-0.47522	-0.10982	-0.48805	-0.0579
-0.47459	-0.11318	-0.50223	-0.05559	-0.48817	-0.03628	-0.47822	-0.11244	-0.49073	-0.05956
-0.4771	-0.11526	-0.50474	-0.05765	-0.4907	-0.03726	-0.48064	-0.11473	-0.49341	-0.06087
-0.47945	-0.11768	-0.50683	-0.06164	-0.49333	-0.0381	-0.48302	-0.11702	-0.49615	-0.06204
-0.48203	-0.11992	-0.50991	-0.06155	-0.49598	-0.03897	-0.48556	-0.11912	-0.49884	-0.06341
-0.48443	-0.12242	-0.51279	-0.0625	-0.49851	-0.03986	-0.4881	-0.12101	-0.50153	-0.06497
-0.48678	-0.12512	-0.51554	-0.06359	-0.50112	-0.04078	-0.49079	-0.12236	-0.50418	-0.0665
-0.48923	-0.12769	-0.51811	-0.06557	-0.50351	-0.04192	-0.49298	-0.12563	-0.50689	-0.06802
-0.49149	-0.13041	-0.52061	-0.06784	-0.50595	-0.0431	-0.49494	-0.12951	-0.5096	-0.06967
-0.49392	-0.13312	-0.52247	-0.07215	-0.50809	-0.04477	-0.4972	-0.1324	-0.51219	-0.07128
-0.49616	-0.13597	-0.52512	-0.07398	-0.51035	-0.04642	-0.49923	-0.13496	-0.51479	-0.07301
-0.49848	-0.13899	-0.52809	-0.07403	-0.51284	-0.0476	-0.50184	-0.13771	-0.51745	-0.07475
-0.50092	-0.14142	-0.53076	-0.0758	-0.51538	-0.04849	-0.50416	-0.14053	-0.52009	-0.07659
-0.50341	-0.14377	-0.53343	-0.07717	-0.51803	-0.04937	-0.50641	-0.14343	-0.52271	-0.07846
-0.50668	-0.14293	-0.53559	-0.08051	-0.52066	-0.05015	-0.50862	-0.14633	-0.52514	-0.08053
-0.50874	-0.14666	-0.53787	-0.08348	-0.52316	-0.05112	-0.51088	-0.14923	-0.52765	-0.08268
-0.51006	-0.15298	-0.53959	-0.08889	-0.52567	-0.05221	-0.51314	-0.15217	-0.53017	-0.08479
-0.51177	-0.15828	-0.54291	-0.08788	-0.52807	-0.05336	-0.51533	-0.15528	-0.53256	-0.0873
-0.514	-0.16157	-0.54546	-0.08955	-0.53054	-0.05459	-0.51752	-0.15846	-0.5351	-0.08939
-0.51615	-0.16486	-0.54817	-0.09131	-0.53295	-0.05582	-0.51967	-0.16172	-0.53778	-0.09119
-0.51827	-0.16835	-0.55034	-0.09446	-0.53535	-0.05706	-0.52194	-0.16459	-0.54026	-0.09321
-0.52047	-0.17182	-0.5526	-0.09783	-0.53768	-0.05835	-0.52445	-0.16678	-0.54277	-0.09557
-0.52265	-0.17541	-0.55394	-0.10417	-0.54009	-0.05968	-0.5271	-0.16813	-0.54519	-0.09795
-0.52468	-0.1793	-0.55669	-0.10519	-0.54236	-0.06112	-0.52894	-0.17258	-0.54769	-0.10031
-0.52675	-0.1829	-0.55966	-0.10566	-0.54455	-0.06279	-0.53061	-0.17765	-0.55012	-0.10266
-0.52873	-0.18692	-0.56221	-0.10771	-0.54654	-0.06485	-0.53239	-0.18202	-0.55247	-0.10519
-0.53092	-0.19047	-0.5651	-0.11126	-0.54835	-0.0671	-0.5345	-0.18555	-0.55493	-0.1077
-0.53277	-0.1948	-0.56764	-0.116	-0.55045	-0.06885	-0.53652	-0.18927	-0.55774	-0.11086
-0.53469	-0.19905	-0.56881	-0.12334	-0.55283	-0.07009	-0.53844	-0.19324	-0.56056	-0.11407
-0.53676	-0.203	-0.57179	-0.12365	-0.55527	-0.07128	-0.54033	-0.1973	-0.56297	-0.11697
-0.5404	-0.20078	-0.57451	-0.1251	-0.55769	-0.0725	-0.54229	-0.20137	-0.5652	-0.12021
-0.54213	-0.20585	-0.57698	-0.12741	-0.56003	-0.07388	-0.54426	-0.20539	-0.56754	-0.12295
-0.54383	-0.21104	-0.57927	-0.13016	-0.56232	-0.07528	-0.54618	-0.2094	-0.56967	-0.12649
-0.54399	-0.22203	-0.58067	-0.13649	-0.56463	-0.0768	-0.54811	-0.21358	-0.57193	-0.12941
-0.54592	-0.22631	-0.58246	-0.14104	-0.5668	-0.07833	-0.5499	-0.21794	-0.57431	-0.13219
-0.54774	-0.23104	-0.5835	-0.14885	-0.569	-0.08	-0.55177	-0.22231	-0.57669	-0.13483
-0.54964	-0.23543	-0.58715	-0.14676	-0.57121	-0.08163	-0.55378	-0.22612	-0.57889	-0.13794
-0.55133	-0.2405	-0.58945	-0.14961	-0.57338	-0.08328	-0.55586	-0.22985	-0.58111	-0.14143
-0.55326	-0.24484	-0.5919	-0.15179	-0.57552	-0.08499	-0.55855	-0.23116	-0.58324	-0.1449
-0.555	-0.24994	-0.59341	-0.15786	-0.57766	-0.08672	-0.56029	-0.23572	-0.58545	-0.14831
-0.5567	-0.25488	-0.59518	-0.16259	-0.57954	-0.08858	-0.5614	-0.24258	-0.58752	-0.1517
-0.5584	-0.26008	-0.59594	-0.17133	-0.58146	-0.09096	-0.56288	-0.24836	-0.58974	-0.15528
-0.56016	-0.26492	-0.59901	-0.17157	-0.58286	-0.09398	-0.56448	-0.2535	-0.59175	-0.15896
-0.56168	-0.27082	-0.60154	-0.17323	-0.58468	-0.0963	-0.56628	-0.25797	-0.5939	-0.16264
-0.56335	-0.27613	-0.60398	-0.17597	-0.58691	-0.09786	-0.56789	-0.26312	-0.59596	-0.16646
-0.5649	-0.28172	-0.60609	-0.17954	-0.58911	-0.09954	-0.56955	-0.26837	-0.59801	-0.17052
-0.56906	-0.27779	-0.60681	-0.18809	-0.59132	-0.10115	-0.57108	-0.27373	-0.59991	-0.17494
-0.57047	-0.28404	-0.60858	-0.19309	-0.5935	-0.10276	-0.57274	-0.27874	-0.60189	-0.17923
-0.57163	-0.29122	-0.6097	-0.20038	-0.59563	-0.10455	-0.57444	-0.28379	-0.60398	-0.18294
-0.57107	-0.30475	-0.61328	-0.19857	-0.59771	-0.10634	-0.5761	-0.28872	-0.60564	-0.18839
-0.57227	-0.31183	-0.61523	-0.20266	-0.59974	-0.10826	-0.57761	-0.29429	-0.60759	-0.19249
-0.57392	-0.31705	-0.6178	-0.2046	-0.60219	-0.11057	-0.57922	-0.29951	-0.60979	-0.19597
-0.57525	-0.32367	-0.61819	-0.21448	-0.60465	-0.11287	-0.58088	-0.30442	-0.61174	-0.2002
-0.5767	-0.32968	-0.62031	-0.21804	-0.60658	-0.11489	-0.58274	-0.30856	-0.61356	-0.20482
-0.57787	-0.33682	-0.6204	-0.22917	-0.60862	-0.11683	-0.58528	-0.31044	-0.61536	-0.20949
-0.5796	-0.34197	-0.62357	-0.22891	-0.61052	-0.11892	-0.58742	-0.31385	-0.61723	-0.21416
-0.58069	-0.34914	-0.62597	-0.23142	-0.6124	-0.12114	-0.58798	-0.32263	-0.61906	-0.21888
-0.58204	-0.35573	-0.62831	-0.23446	-0.61401	-0.12394	-0.58877	-0.33067	-0.6209	-0.22358
-0.583	-0.36365	-0.62999	-0.23953	-0.61512	-0.12752	-0.59011	-0.33712	-0.62266	-0.22849
-0.58455	-0.36948	-0.63032	-0.24971	-0.61691	-0.1299	-0.59159	-0.34269	-0.62451	-0.23332
-0.58565	-0.3769	-0.63184	-0.2554	-0.61901	-0.13166	-0.59279	-0.34919	-0.62624	-0.23826
-0.58678	-0.38407	-0.6325	-0.26446	-0.62122	-0.13335	-0.59418	-0.35549	-0.62798	-0.24343
-0.58974	-0.38474	-0.6363	-0.26175	-0.62325	-0.13528	-0.59542	-0.36166	-0.62951	-0.24906
-0.59305	-0.38387	-0.63832	-0.26543	-0.62522	-0.13714	-0.59682	-0.36776	-0.63123	-0.2543
-0.59337	-0.39413	-0.64059	-0.26873	-0.62732	-0.1391	-0.59809	-0.37387	-0.63343	-0.25777
-0.59215	-0.41003	-0.63984	-0.28288	-0.62921	-0.14116	-0.59955	-0.37967	-0.63444	-0.26558
-0.59318	-0.41782	-0.64369	-0.28008	-0.63104	-0.14337	-0.60087	-0.38601	-0.63593	-0.27122
-0.59381	-0.42656	-0.6432	-0.29324	-0.63291	-0.14555	-0.60225	-0.39186	-0.6379	-0.27556
-0.59493	-0.43406	-0.6462	-0.29382	-0.63482	-0.14785	-0.60369	-0.39778	-0.63972	-0.28032
-0.59645	-0.44013	-0.64858	-0.29649	-0.63667	-0.15005	-0.60554	-0.40213	-0.64127	-0.28622
-0.59753	-0.4474	-0.65044	-0.30111	-0.63857	-0.15213	-0.6084	-0.40276	-0.64277	-0.29222
-0.59845	-0.45524	-0.65208	-0.30636	-0.6406	-0.15423	-0.61084	-0.40509	-0.64434	-0.29795
-0.59963	-0.46279	-0.65093	-0.32219	-0.64224	-0.15683	-0.61095	-0.41579	-0.64589	-0.30371
-0.60061	-0.47042	-0.65207	-0.32922	-0.64401	-0.15927	-0.61144	-0.42484	-0.64748	-0.3094
-0.6018	-0.47782	-0.65443	-0.33226	-0.64316	-0.1634	-0.61247	-0.43226	-0.64897	-0.31536
-0.60249	-0.48667	-0.65766	-0.33141	-0.64612	-0.16676	-0.61369	-0.43867	-0.65048	-0.32123
-0.60311	-0.49579	-0.65853	-0.34002	-0.64827	-0.16834	-0.61481	-0.44564	-0.65204	-0.32705
-0.6041	-0.50369	-0.6604	-0.34294	-0.65027	-0.17034	-0.61575	-0.45306	-0.65359	-0.33288
-0.60592	-0.50848	-0.66025	-0.35615	-0.65231	-0.17224	-0.61675	-0.46051	-0.65501	-0.3391
-0.61066	-0.50202	-0.66338	-0.3559	-0.65423	-0.17436	-0.61794	-0.46721	-0.6562	-0.3459
-0.61058	-0.5138	-0.66162	-0.37398	-0.65604	-0.17669	-0.61892	-0.47452	-0.65895	-0.34738
-0.60972	-0.52857	-0.66725	-0.36436	-0.65781	-0.179	-0.62016	-0.48093	-0.65936	-0.35747
-0.60875	-0.54375	-0.66754	-0.37473	-0.65959	-0.18148	-0.62118	-0.48826	-0.66059	-0.3645
-0.60919	-0.55348	-0.67105	-0.37337	-0.66135	-0.18382	-0.62225	-0.4954	-0.6623	-0.3694
-0.61052	-0.55999	-0.67159	-0.38263	-0.66323	-0.18621	-0.62329	-0.50262	-0.664	-0.37481
-0.61152	-0.56778	-0.6714	-0.39485	-0.66508	-0.18833	-0.62508	-0.5071	-0.66528	-0.38168
-0.61211	-0.5771	-0.67228	-0.40321	-0.66684	-0.19075	-0.62727	-0.51043	-0.66649	-0.38871
-0.6135	-0.58337	-0.6756	-0.40203	-0.66872	-0.19295	-0.63074	-0.50911	-0.66778	-0.39546
-0.61413	-0.59249	-0.67714	-0.4079	-0.67029	-0.19572	-0.63103	-0.51889	-0.66925	-0.40171
-0.61476	-0.60165	-0.67903	-0.41336	-0.67261	-0.19705	-0.63024	-0.53143	-0.67064	-0.40807
-0.61569	-0.60981	-0.68186	-0.41318	-0.67302	-0.20195	-0.63115	-0.54029	-0.67199	-0.41439
-0.61721	-0.61546	-0.67838	-0.43759	-0.67395	-0.20583	-0.63224	-0.54713	-0.6734	-0.42059
-0.61742	-0.62594	-0.68548	-0.42264	-0.67605	-0.20757	-0.63312	-0.55461	-0.67487	-0.4268
-0.61804	-0.63548	-0.68327	-0.44168	-0.67811	-0.20951	-0.63378	-0.56334	-0.67615	-0.4334
-0.62003	-0.63923	-0.68606	-0.44337	-0.68002	-0.21162	-0.63452	-0.57138	-0.67797	-0.43821
-0.6257	-0.62961	-0.68835	-0.44644	-0.68181	-0.21398	-0.63549	-0.57911	-0.6789	-0.44623
-0.62551	-0.64189	-0.69101	-0.44831	-0.68357	-0.21645	-0.63662	-0.5859	-0.68164	-0.44762
-0.62496	-0.65551	-0.68935	-0.46552	-0.6853	-0.219	-0.63781	-0.59274	-0.68209	-0.45766
-0.62228	-0.6769	-0.69212	-0.46682	-0.68699	-0.22147	-0.63885	-0.59992	-0.68287	-0.4663
-0.62231	-0.68829	-0.69265	-0.47502	-0.68869	-0.22407	-0.63967	-0.60789	-0.68424	-0.47273
-0.62287	-0.69781	-0.69266	-0.48765	-0.69036	-0.22662	-0.64047	-0.61589	-0.68591	-0.47812
-0.62346	-0.70714	-0.69531	-0.48951	-0.69214	-0.22892	-0.64207	-0.62121	-0.68693	-0.48593
-0.62454	-0.71483	-0.69682	-0.49462	-0.69404	-0.23125	-0.64417	-0.62456	-0.68798	-0.49367
-0.62423	-0.72746	-0.69905	-0.49831	-0.69589	-0.23334	-0.64841	-0.62031	-0.68912	-0.50105
-0.62436	-0.73836	-0.69604	-0.52132	-0.69732	-0.23628	-0.64886	-0.62954	-0.69038	-0.5077
-0.62512	-0.7469	-0.7049	-0.49946	-0.69978	-0.23757	-0.64789	-0.6439	-0.69155	-0.51495
-0.6254	-0.75732	-0.70178	-0.52252	-0.70058	-0.24163	-0.64775	-0.6554	-0.69294	-0.52139
-0.62628	-0.76555	-0.70486	-0.52296	-0.70102	-0.24644	-0.64881	-0.66234	-0.69417	-0.52833
-0.62696	-0.77459	-0.70487	-0.53402	-0.70294	-0.24865	-0.6497	-0.6702	-0.6955	-0.53492
-0.62784	-0.78255	-0.70796	-0.53418	-0.70496	-0.25061	-0.65014	-0.67956	-0.69675	-0.54178
-0.62777	-0.79436	-0.70459	-0.55806	-0.70678	-0.25291	-0.6507	-0.68849	-0.69797	-0.54888
-0.63625	-0.7743	-0.71062	-0.54802	-0.70842	-0.25555	-0.65171	-0.69589	-0.69867	-0.55787
-0.63695	-0.78321	-0.711	-0.55678	-0.71025	-0.25787	-0.6529	-0.70255	-0.70147	-0.55879
-0.63584	-0.79899	-0.71125	-0.5673	-0.71206	-0.2602	-0.65393	-0.70978	-0.70251	-0.56642
-0.63305	-0.82077	-0.71186	-0.57682	-0.7139	-0.26244	-0.65494	-0.71712	-0.70222	-0.57917
-0.63277	-0.83332	-0.71367	-0.58122	-0.71551	-0.26519	-0.65572	-0.72516	-0.70379	-0.58491
-0.63371	-0.84147	-0.71436	-0.59039	-0.71725	-0.26752	-0.65663	-0.73255	-0.70546	-0.59031
-0.63435	-0.85034	-0.71291	-0.60722	-0.71875	-0.27041	-0.65824	-0.73788	-0.70669	-0.59732
-0.63692	-0.85238	-0.7228	-0.58186	-0.72074	-0.27241	-0.66059	-0.74049	-0.70753	-0.60563
-0.63703	-0.86322	-0.71717	-0.61449	-0.72277	-0.27434	-0.66627	-0.7314	-0.70845	-0.6139
-0.63855	-0.86921	-0.72039	-0.6139	-0.7248	-0.27618	-0.66724	-0.73873	-0.70961	-0.62091
-0.64149	-0.86962	-0.71974	-0.62762	-0.7273	-0.27739	-0.66587	-0.75449	-0.71088	-0.62789
-0.64221	-0.87865	-0.7215	-0.63275	-0.72877	-0.2803	-0.66523	-0.76759	-0.71218	-0.63472
-0.64225	-0.88987	-0.71874	-0.65457	-0.7287	-0.28619	-0.66606	-0.77568	-0.71354	-0.64128
-0.64275	-0.89967	-0.73147	-0.6185	-0.72896	-0.29135	-0.66696	-0.78322	-0.71479	-0.64826
-0.64265	-0.91166	-0.72909	-0.63873	-0.73078	-0.29362	-0.66728	-0.79314	-0.71584	-0.65581
-0.64346	-0.91992	-0.72808	-0.65433	-0.73241	-0.2963	-0.66756	-0.8031	-0.71709	-0.66293
-0.64879	-0.91173	-0.72921	-0.66131	-0.73415	-0.29872	-0.66802	-0.81223	-0.71794	-0.67109
-0.65218	-0.91053	-0.72972	-0.67135	-0.73603	-0.30087	-0.6692	-0.81891	-0.72073	-0.67239
-0.65071	-0.92736	-0.73066	-0.67867	-0.73763	-0.30357	-0.66996	-0.82695	-0.72222	-0.67824
-0.6467	-0.95395	-0.72895	-0.69667	-0.7395	-0.30575	-0.67091	-0.83452	-0.72115	-0.69372
-0.64561	-0.96928	-0.74029	-0.66553	-0.74117	-0.30831	-0.6713	-0.84389	-0.72237	-0.70086
-0.64762	-0.97641	-0.7338	-0.70167	-0.74285	-0.31095	-0.67181	-0.85306	-0.72435	-0.705
-0.64769	-0.98471	-0.73705	-0.70094	-0.74452	-0.31354	-0.67262	-0.86118	-0.72553	-0.71214
-0.64793	-0.99538	-0.73653	-0.71503	-0.74668	-0.31525	-0.67522	-0.86281	-0.72657	-0.71993
-0.64851	-1.00447	-0.73884	-0.71757	-0.74871	-0.31716	-0.67858	-0.86204	-0.72813	-0.72557
-0.64957	-1.01205	-0.73365	-0.74779	-0.75128	-0.31815	-0.68177	-0.86149	-0.72949	-0.73217
-0.64975	-1.023	-0.7475	-0.70832	-0.75405	-0.31859	-0.68029	-0.87761	-0.73048	-0.74023
-0.64993	-1.03353	-0.74285	-0.73639	-0.75767	-0.31762	-0.67986	-0.89	-0.73169	-0.74707
-0.65135	-1.03979	-0.74272	-0.74831	-0.75738	-0.32383	-0.68026	-0.89946	-0.73299	-0.75385
-0.65126	-1.05183	-0.74098	-0.76575	-0.75782	-0.3286	-0.6816	-0.90552	-0.73429	-0.76066
-0.65129	-1.06292	-0.74649	-0.75747	-0.75919	-0.33167	-0.68175	-0.91588	-0.73555	-0.76724
-0.6519	-1.07241	-0.74542	-0.77253	-0.76007	-0.33578	-0.68223	-0.92486	-0.73658	-0.77492
-0.65626	-1.0676	-0.74998	-0.76738	-0.76178	-0.33834	-0.68253	-0.93486	-0.7375	-0.78314
-0.66198	-1.05742	-0.75795	-0.74943	-0.76358	-0.34057	-0.68368	-0.94151	-0.73862	-0.79036
-0.66026	-1.07559	-0.74734	-0.79993	-0.76554	-0.34269	-0.68501	-0.94784	-0.74205	-0.78924
-0.65663	-1.10351	-0.75261	-0.79179	-0.76692	-0.3458	-0.68633	-0.95404	-0.74082	-0.80538
-0.6545	-1.12586	-0.74724	-0.82356	-0.76877	-0.34804	-0.68687	-0.96285	-0.74205	-0.8124
-0.65496	-1.13575	-0.75402	-0.80997	-0.77046	-0.35065	-0.68712	-0.97292	-0.74399	-0.81673
-0.65635	-1.14222	-0.74909	-0.83968	-0.77229	-0.35291	-0.68801	-0.98082	-0.74546	-0.82296
-0.65646	-1.15309	-0.76766	-0.78223	-0.77431	-0.35485	-0.69071	-0.98217	-0.74606	-0.83228
-0.65622	-1.16554	-0.75759	-0.83056	-0.77654	-0.35639	-0.69458	-0.97928	-0.74723	-0.83945
-0.6578	-1.17114	-0.76057	-0.83073	-0.77944	-0.35677	-0.69998	-0.97122	-0.74809	-0.84795
-0.65801	-1.182	-0.75482	-0.86415	-0.78229	-0.35725	-0.69877	-0.98621	-0.74929	-0.85505
-0.66001	-1.18595	-0.76184	-0.85003	-0.78744	-0.35341	-0.69623	-1.00573	-0.75022	-0.86303
-0.66043	-1.19596	-0.75995	-0.86766	-0.78898	-0.3561	-0.69715	-1.01358	-0.75159	-0.86955
-0.66027	-1.20767	-0.77154	-0.83638	-0.78841	-0.36285	-0.69796	-1.02165	-0.75293	-0.87603
-0.66072	-1.21743	-0.7826	-0.80626	-0.78919	-0.36705	-0.69894	-1.0291	-0.75422	-0.88281
-0.66095	-1.22812	-0.77035	-0.86354	-0.79021	-0.37089	-0.69867	-1.04078	-0.75575	-0.8887
-0.66822	-1.21257	-0.76675	-0.88825	-0.79166	-0.37379	-0.69986	-1.04747	-0.7564	-0.89789
-0.67287	-1.2069	-0.76399	-0.90933	-0.79413	-0.37503	-0.70047	-1.05621	-0.75777	-0.90445
-0.67032	-1.22793	-0.76651	-0.91282	-0.79482	-0.37927	-0.70163	-1.06308	-0.76238	-0.8986
-0.66371	-1.26407	-0.76368	-0.93447	-0.79678	-0.38125	-0.70326	-1.06828	-0.7611	-0.91513
-0.6638	-1.27542	-0.79008	-0.84802	-0.79869	-0.38345	-0.70462	-1.07421	-0.76099	-0.92715
-0.664	-1.28602	-0.77421	-0.91746	-0.80086	-0.38514	-0.70652	-1.07855	-0.76263	-0.93244
-0.66579	-1.29097	-0.77532	-0.92509	-0.8028	-0.38722	-0.70696	-1.08788	-0.76427	-0.93804
-0.66772	-1.29509	-0.76811	-0.96427	-0.80322	-0.39209	-0.70871	-1.09239	-0.76529	-0.94571
-0.66715	-1.30871	-0.77433	-0.95182	-0.80502	-0.39445	-0.71407	-1.08457	-0.76626	-0.95358
-0.66811	-1.3166	-0.76846	-0.9846	-0.80832	-0.39399	-0.71951	-1.07591	-0.76761	-0.96028
-0.66779	-1.32907	-0.79424	-0.90121	-0.81081	-0.39508	-0.71778	-1.09562	-0.76878	-0.96738
-0.66918	-1.33549	-0.8029	-0.87952	-0.8158	-0.39159	-0.71648	-1.11407	-0.76999	-0.97423
-0.66927	-1.3469	-0.78601	-0.95459	-0.81797	-0.39332	-0.71692	-1.12343	-0.77123	-0.98132
-0.66976	-1.35627	-0.77756	-0.99735	-0.8172	-0.40034	-0.71808	-1.13015	-0.77343	-0.98465
-0.66995	-1.36734	-0.7753	-1.01603	-0.81188	-0.41571	-0.7178	-1.14229	-0.77547	-0.98847
-0.66981	-1.37913	-0.77541	-1.02846	-0.80883	-0.4271	-0.71838	-1.15107	-0.7771	-0.99431
-0.67167	-1.38423	-0.77888	-1.0261	-0.81026	-0.43003	-0.71895	-1.15991	-0.77796	-1.00265
-0.68116	-1.36024	-0.81484	-0.90391	-0.81265	-0.43132	-0.72044	-1.16553	-0.77912	-1.00978
-0.67946	-1.37798	-0.78966	-1.00927	-0.81472	-0.4331	-0.72137	-1.1732	-0.78406	-1.00301
-0.67342	-1.41207	-0.78839	-1.02517	-0.81779	-0.4332	-0.72304	-1.17808	-0.78268	-1.01967
-0.67116	-1.43183	-0.78258	-1.05902	-0.81999	-0.43478	-0.7242	-1.18478	-0.78345	-1.02848
-0.67232	-1.43896	-0.78542	-1.05984	-0.82189	-0.43687	-0.72646	-1.18765	-0.7857	-1.03151
-0.67308	-1.44762	-0.78911	-1.06068	-0.82465	-0.43743	-0.72709	-1.19635	-0.788	-1.03432
-0.67482	-1.45233	-0.82509	-0.94036	-0.82691	-0.43893	-0.73015	-1.1965	-0.78901	-1.04206
-0.67426	-1.46616	-0.80021	-1.04498	-0.82968	-0.43948	-0.73519	-1.18937	-0.78951	-1.05183
-0.6734	-1.4808	-0.80162	-1.04874	-0.83308	-0.43894	-0.74022	-1.18252	-0.79055	-1.05946
-0.6748	-1.48718	-0.78863	-1.11118	-0.83584	-0.43953	-0.73755	-1.20286	-0.7923	-1.06474
-0.67665	-1.49165	-0.78959	-1.1188	-0.84154	-0.43474	-0.73478	-1.22368	-0.79318	-1.07288
-0.67725	-1.50098	-0.79137	-1.1239	-0.8441	-0.43568	-0.7354	-1.23217	-0.79578	-1.07477
-0.6777	-1.51073	-0.82935	-0.99375	-0.84329	-0.44282	-0.73659	-1.23915	-0.79714	-1.08119
-0.67968	-1.51481	-0.82528	-1.01976	-0.84408	-0.44696	-0.7371	-1.24805	-0.79807	-1.08941
-0.68286	-1.51482	-0.80881	-1.093	-0.84572	-0.44969	-0.73854	-1.25383	-0.79965	-1.09522
-0.68657	-1.51231	-0.80436	-1.12114	-0.84707	-0.45287	-0.73928	-1.26225	-0.80136	-1.10316
-0.69462	-1.49363	-0.78674	-1.19751	-0.84904	-0.45493	-0.7404	-1.2688	-0.80319	-1.11091
-0.68979	-1.52306	-0.77039	-1.27055	-0.84487	-0.46804	-0.74172	-1.27506	-0.80794	-1.10439
-0.68765	-1.54248	--	--	-0.83257	-0.49613	-0.74289	-1.28167	-0.80572	-1.12422
-0.6834	-1.57007	-0.80556	-1.16249	-0.83401	-0.49916	-0.74388	-1.28931	-0.80645	-1.1333
-0.68386	-1.5797	--	--	-0.83658	-0.50016	-0.74475	-1.2971	-0.80856	-1.13674
-0.68343	-1.59293	-0.78652	-1.25589	-0.83887	-0.50163	-0.7456	-1.30498	-0.81004	-1.1432
-0.68566	-1.59607	--	--	-0.84093	-0.50347	-0.74805	-1.3071	-0.81138	-1.14956
-0.68746	-1.60094	-0.79321	-1.25524	-0.84386	-0.50379	-0.75249	-1.30243	-0.81247	-1.15715
-0.68822	-1.60957	--	--	-0.84721	-0.5033	-0.75797	-1.29391	-0.81347	-1.16518
-0.68915	-1.61763	-0.81593	-1.19304	-0.85209	-0.50003	-0.75817	-1.30406	-0.815	-1.17083
-0.68952	-1.62768	-0.80605	-1.24067	-0.85792	-0.49501	-0.75546	-1.3246	-0.81669	-1.17631
-0.69135	-1.63225	-0.79819	-1.28036	-0.86526	-0.48717	-0.75606	-1.33339	-0.81863	-1.18062
-0.69261	-1.63917	-0.79932	-1.2894	-0.86243	-0.49804	-0.75704	-1.34077	-0.82027	-1.18582
-0.69386	-1.646	-0.80729	-1.26988	-0.86006	-0.50801	-0.75703	-1.3515	-0.82166	-1.19226
-0.69347	-1.65897	-0.80028	-1.30713	-0.8592	-0.51517	-0.75749	-1.36068	-0.823	-1.19868
-0.69268	-1.67327	-0.81295	-1.27306	-0.86083	-0.51779	-0.75905	-1.36601	-0.82359	-1.20813
-0.70374	-1.64354	--	--	-0.86379	-0.51799	-0.76084	-1.37075	-0.82478	-1.21519
-0.70259	-1.6594	-0.81858	-1.27448	-0.86599	-0.5196	-0.76267	-1.37504	-0.83165	-1.20121
-0.69626	-1.69449	-0.8187	-1.28544	-0.86843	-0.52074	-0.76322	-1.38396	-0.82858	-1.22394
-0.69205	-1.72182	-0.81416	-1.31371	-0.87158	-0.52067	-0.76419	-1.39158	-0.82873	-1.23526
-0.69338	-1.72798	-0.81163	-1.33454	-0.8735	-0.52271	-0.76493	-1.39966	-0.83164	-1.23593
-0.69294	-1.74154	-0.80524	-1.36987	-0.87433	-0.52688	-0.76647	-1.40541	-0.83305	-1.24208
-0.69975	-1.72748	-0.84601	-1.23008	-0.87675	-0.52808	-0.76772	-1.41169	-0.83393	-1.25032
-0.69987	-1.73835	-0.82632	-1.31361	-0.87987	-0.5281	-0.7726	-1.40564	-0.83453	-1.25995
-0.70091	-1.74586	-0.81656	-1.36177	-0.88364	-0.52674	-0.78233	-1.38208	-0.83563	-1.26763
-0.70103	-1.75722	-0.81446	-1.38049	-0.88808	-0.52438	-0.78127	-1.39642	-0.83802	-1.26998
-0.70306	-1.76136	-0.81115	-1.40445	-0.89325	-0.52046	-0.7769	-1.42274	-0.8391	-1.27751
-0.7052	-1.76449	-0.80706	-1.43286	-0.90231	-0.50942	-0.77746	-1.43311	-0.84135	-1.28067
-0.70676	-1.77004	-0.83572	-1.33736	-0.90225	-0.51525	-0.77791	-1.44228	-0.84288	-1.2865
-0.70782	-1.77772	-0.85763	-1.26628	-0.89909	-0.52661	-0.7777	-1.45382	-0.84489	-1.29025
-0.70651	-1.79418	-0.83028	-1.38017	-0.89929	-0.53194	-0.77782	-1.46465	-0.84655	-1.29586
-0.7075	-1.80211	-0.83225	-1.38428	-0.90055	-0.53525	-0.77845	-1.47321	-0.84736	-1.30441
-0.71527	-1.7843	-0.83375	-1.39044	-0.90352	-0.53542	-0.77943	-1.48096	-0.8476	-1.31498
-0.7209	-1.77502	-0.83395	-1.40182	-0.90548	-0.5376	-0.78101	-1.48621	-0.85488	-1.2995
-0.71501	-1.80861	-0.84052	-1.38835	-0.90526	-0.54369	-0.78192	-1.49363	-0.85138	-1.3243
-0.70887	-1.84336	-0.8913	-1.21056	-0.90603	-0.54795	-0.78262	-1.50231	-0.85077	-1.3382
-0.70618	-1.86475	-0.85064	-1.37594	-0.90893	-0.54824	-0.78299	-1.51182	-0.85357	-1.33943
-0.70815	-1.86878	-0.84965	-1.38871	-0.91152	-0.54922	-0.7837	-1.52013	-0.85562	-1.34321
-0.71083	-1.87012	-0.85235	-1.38984	-0.91414	-0.55009	-0.78406	-1.52975	-0.8572	-1.34887
-0.71067	-1.88251	-0.85572	-1.39101	-0.91557	-0.55289	-0.78887	-1.52338	-0.85841	-1.35584
-0.71385	-1.88172	-0.85206	-1.41437	-0.92173	-0.54734	-0.79533	-1.51172	-0.86092	-1.35794
-0.71703	-1.88168	-0.88592	-1.29949	-0.92458	-0.54772	-0.79858	-1.51096	-0.86217	-1.36484
-0.71895	-1.88548	--	--	-0.93023	-0.54307	-0.79307	-1.5412	-0.86397	-1.36969
-0.7176	-1.899	-0.86275	-1.40852	-0.94148	-0.52788	-0.79052	-1.56123	-0.86523	-1.37646
-0.71949	-1.90686	-0.87861	-1.36052	-0.94242	-0.53193	-0.79213	-1.56637	-0.86751	-1.37959
-0.71993	-1.91674	-0.88312	-1.35599	-0.93823	-0.54536	-0.79312	-1.57374	-0.87104	-1.37766
-0.72065	-1.92517	-0.88758	-1.35072	-0.92595	-0.57336	-0.7924	-1.58719	-0.87092	-1.38984
-0.71942	-1.94163	-0.88544	-1.36981	-0.92458	-0.58153	-0.79352	-1.59431	-0.8725	-1.39539
-0.72843	-1.91929	-0.88722	-1.3744	-0.92571	-0.58511	-0.795	-1.5998	-0.87315	-1.405
-0.73341	-1.91242	-0.82996	-1.59946	-0.92862	-0.58546	-0.7961	-1.60697	-0.87759	-1.39979
-0.72729	-1.94661	-0.8407	-1.57127	-0.93183	-0.58519	-0.79734	-1.61326	-0.87864	-1.40744
-0.7235	-1.97219	-0.84707	-1.55752	-0.93565	-0.58395	-0.79868	-1.61949	-0.87474	-1.4337
-0.72081	-1.994	-0.84771	-1.56861	-0.94136	-0.57898	-0.79915	-1.62865	-0.87824	-1.43186
-0.72108	-2.00417	-0.84661	-1.58163	-0.94312	-0.58147	-0.80153	-1.63104	-0.88101	-1.43314
-0.72481	-2.0019	-0.87713	-1.48142	-0.94586	-0.58213	-0.80152	-1.64202	-0.88154	-1.44275
-0.72698	-2.00511	-0.86694	-1.52917	-0.94807	-0.58362	-0.80529	-1.63978	-0.88172	-1.45387
-0.72823	-2.01197	-0.83431	-1.65999	-0.95232	-0.5815	-0.80931	-1.63619	-0.88297	-1.46086
-0.72979	-2.01782	-0.85811	-1.57293	-0.95742	-0.57789	-0.81371	-1.6317	-0.88502	-1.46452
-0.73043	-2.0268	-0.85186	-1.59133	-0.96531	-0.56899	-0.80992	-1.65608	-0.88652	-1.47058
-0.73294	-2.0289	-0.86411	-1.53449	-0.97586	-0.55544	-0.80609	-1.67578	-0.8884	-1.47522
-0.73279	-2.04052	-0.86677	-1.51254	-0.98029	-0.54998	-0.80739	-1.67213	-0.88987	-1.47619
-0.73355	-2.04287	-0.86667	-1.5015	-0.97859	-0.55027	-0.80445	-1.67641	-0.88864	-1.47419
-0.73315	-2.03869	-0.89439	-1.3867	-0.96954	-0.56129	-0.80472	-1.66462	-0.88736	-1.46743
-0.73197	-2.03156	-0.86838	-1.47178	-0.96164	-0.57	-0.80414	-1.65554	-0.88618	-1.46031
-0.72902	-2.03088	-0.84968	-1.53041	-0.95634	-0.57419	-0.80209	-1.65193	-0.88529	-1.45173
-0.73151	-2.01009	-0.87064	-1.44095	-0.95556	-0.56985	-0.80134	-1.64368	-0.88453	-1.44313
-0.74345	-1.9539	-0.87715	-1.40551	-0.9553	-0.56467	-0.79879	-1.64178	-0.88841	-1.41699
-0.74213	-1.9477	-0.87528	-1.40132	-0.95414	-0.56123	-0.79822	-1.63273	-0.88469	-1.41939
-0.73804	-1.95127	-0.85258	-1.47431	-0.95395	-0.55593	-0.79686	-1.62688	-0.87937	-1.42786
-0.73415	-1.95432	-0.89044	-1.32095	-0.95271	-0.55269	-0.79798	-1.61201	-0.87838	-1.41973
-0.73315	-1.94646	-0.84027	-1.49577	-0.9509	-0.55033	-0.79662	-1.60622	-0.8788	-1.40663
-0.73351	-1.93385	-0.84525	-1.46666	-0.94973	-0.54679	-0.79561	-1.59888	-0.87666	-1.4032
-0.73434	-1.9193	-0.85347	-1.42499	-0.94923	-0.54211	-0.7936	-1.59517	-0.87559	-1.39553
-0.73442	-1.90729	-0.85982	-1.389	-0.94888	-0.53721	-0.7942	-1.58203	-0.87494	-1.38652
-0.72859	-1.91767	-0.85329	-1.40214	-0.94971	-0.53	-0.80076	-1.54817	-0.87413	-1.37811
-0.73121	-1.8962	-0.89354	-1.24101	-0.95353	-0.51719	-0.80277	-1.52995	-0.87221	-1.37346
-0.72452	-1.90944	-0.86691	-1.32808	-0.95926	-0.50121	-0.79614	-1.54252	-0.87176	-1.3632
-0.72069	-1.91279	-0.85268	-1.36983	-0.96284	-0.48897	-0.79142	-1.54804	-0.86777	-1.35661
-0.72046	-1.90203	-0.83172	-1.43637	-0.95759	-0.49289	-0.79119	-1.53832	-0.8695	-1.34872
-0.72151	-1.88673	-0.82001	-1.46804	-0.94815	-0.50463	-0.7877	-1.53974	-0.8681	-1.34246
-0.71732	-1.89095	-0.82621	-1.43454	-0.94326	-0.50797	-0.78615	-1.53432	-0.86621	-1.33801
-0.71536	-1.88672	-0.82934	-1.4116	-0.9404	-0.50747	-0.78492	-1.52772	-0.86239	-1.34085
-0.72657	-1.83329	-0.85982	-1.28581	-0.93149	-0.51816	-0.78282	-1.52441	-0.86519	-1.31883
-0.72197	-1.83917	-0.81205	-1.4526	-0.92774	-0.51948	-0.78201	-1.51649	-0.86333	-1.31407
-0.71819	-1.84144	-0.81781	-1.41947	-0.92859	-0.51231	-0.78001	-1.51254	-0.8579	-1.32292
-0.70895	-1.86449	-0.81246	-1.42807	-0.92777	-0.50811	-0.77912	-1.50474	-0.85778	-1.31186
-0.70935	-1.85151	--	--	-0.92636	-0.50493	-0.77788	-1.49847	-0.85796	-1.29975
-0.71143	-1.83231	-0.80051	-1.44951	-0.92547	-0.50104	-0.77576	-1.49483	-0.85619	-1.29454
-0.71232	-1.81761	-0.837	-1.30262	-0.92441	-0.49717	-0.775	-1.48654	-0.854	-1.29095
-0.7104	-1.81302	-0.80004	-1.42737	-0.92399	-0.49236	-0.77474	-1.47647	-0.85434	-1.27788
-0.70626	-1.81709	--	--	-0.91765	-0.49839	-0.77751	-1.45596	-0.85222	-1.2743
-0.7055	-1.80827	-0.80392	-1.3912	-0.91779	-0.49237	-0.78161	-1.43041	-0.85126	-1.2662
-0.70646	-1.79313	-0.81081	-1.35349	-0.92089	-0.48109	-0.77744	-1.43419	-0.85068	-1.25694
-0.70399	-1.79071	-0.80719	-1.35628	-0.92675	-0.46482	-0.77159	-1.44412	-0.84938	-1.25021
-0.70364	-1.78081	-0.8077	-1.34327	-0.92167	-0.4684	-0.77007	-1.43869	-0.84799	-1.24384
-0.70288	-1.77182	-0.82393	-1.27045	-0.91225	-0.48018	-0.76799	-1.43552	-0.84648	-1.2382
-0.69885	-1.7755	--	--	-0.90126	-0.49465	-0.76618	-1.43077	-0.84506	-1.23179
-0.70148	-1.75425	-0.80364	-1.32404	-0.89951	-0.49218	-0.7664	-1.41903	-0.84308	-1.22773
-0.71318	-1.69934	-0.80752	-1.29674	-0.89955	-0.48635	-0.76475	-1.41393	-0.84072	-1.22491
-0.70862	-1.70436	-0.80868	-1.28129	-0.8982	-0.48327	-0.7627	-1.41039	-0.8433	-1.20366
-0.70434	-1.70907	-0.7972	-1.31256	-0.89515	-0.48328	-0.76231	-1.40085	-0.83765	-1.21325
-0.69567	-1.7295	-0.82771	-1.18811	-0.8937	-0.48026	-0.76156	-1.39243	-0.83519	-1.21081
-0.69211	-1.73151	--	--	-0.89033	-0.48068	-0.76075	-1.38446	-0.83465	-1.20111
-0.69067	-1.72559	-0.78365	-1.32909	-0.88623	-0.48256	-0.75815	-1.38296	-0.83352	-1.19392
-0.69069	-1.71422	-0.80147	-1.25113	-0.88524	-0.47869	-0.75522	-1.38235	-0.82948	-1.19752
-0.69156	-1.6991	-0.80882	-1.21259	-0.88402	-0.47535	-0.75413	-1.37537	-0.83339	-1.17105
-0.69123	-1.68899	-0.80882	-1.20139	-0.88255	-0.47245	-0.75581	-1.35857	-0.83169	-1.16604
-0.69038	-1.68086	-0.8063	-1.19878	-0.88357	-0.46491	-0.7623	-1.32491	-0.82859	-1.16589
-0.6992	-1.63636	-0.80629	-1.18675	-0.88429	-0.45799	-0.75982	-1.32268	-0.82648	-1.1625
-0.69793	-1.62953	-0.77792	-1.28211	-0.8889	-0.44389	-0.75354	-1.33396	-0.82638	-1.15134
-0.69517	-1.62827	-0.791	-1.22191	-0.88624	-0.44305	-0.75118	-1.33158	-0.82717	-1.13666
-0.6937	-1.62238	-0.80336	-1.16377	-0.87953	-0.44978	-0.74912	-1.32791	-0.82634	-1.12825
-0.69212	-1.61673	-0.80351	-1.1524	-0.87415	-0.45407	-0.74676	-1.32514	-0.82542	-1.11988
-0.69058	-1.61114	-0.79769	-1.16149	-0.87207	-0.45227	-0.74474	-1.32167	-0.82385	-1.11425
-0.69276	-1.59145	-0.81812	-1.07459	-0.87089	-0.44865	-0.74379	-1.31383	-0.82103	-1.11327
-0.70346	-1.54019	-0.78105	-1.20094	-0.86996	-0.44474	-0.74245	-1.30787	-0.82796	-1.0753
-0.69694	-1.55263	-0.78209	-1.1857	-0.86901	-0.44081	-0.74134	-1.30074	-0.82219	-1.08548
-0.69024	-1.56661	-0.79465	-1.12722	-0.86776	-0.43745	-0.74	-1.29461	-0.81953	-1.08386
-0.68779	-1.56402	-0.79964	-1.09777	-0.86644	-0.43418	-0.73954	-1.28546	-0.8189	-1.07462
-0.68585	-1.55936	-0.79889	-1.08826	-0.86514	-0.43087	-0.73817	-1.27955	-0.81727	-1.06925
-0.68424	-1.55424	-0.80161	-1.06746	-0.86428	-0.42695	-0.73673	-1.27355	-0.81572	-1.06361
-0.68509	-1.53957	-0.79723	-1.07166	-0.86321	-0.42327	-0.73535	-1.2678	-0.81395	-1.05881
-0.68535	-1.52684	-0.77531	-1.14117	-0.86207	-0.41969	-0.73524	-1.25716	-0.81253	-1.05237
-0.68481	-1.51772	-0.78573	-1.09198	-0.8626	-0.41304	-0.74149	-1.22441	-0.81087	-1.04694
-0.68446	-1.5074	-0.7999	-1.02825	-0.86272	-0.40717	-0.73926	-1.22126	-0.80957	-1.04034
-0.68405	-1.49733	-0.80251	-1.00628	-0.86476	-0.39795	-0.73262	-1.23378	-0.8082	-1.03386
-0.68339	-1.4882	-0.79697	-1.01573	-0.86357	-0.3943	-0.73119	-1.22798	-0.80671	-1.02777
-0.68195	-1.48222	-0.80453	-0.97545	-0.85861	-0.39766	-0.7283	-1.2272	-0.80528	-1.02162
-0.67969	-1.47925	-0.77354	-1.07968	-0.85366	-0.40134	-0.72639	-1.22328	-0.80394	-1.01501
-0.67783	-1.47484	-0.77463	-1.06471	-0.85021	-0.40189	-0.72407	-1.22049	-0.80246	-1.00899
-0.67919	-1.45922	-0.78354	-1.01984	-0.84555	-0.40486	-0.72337	-1.21196	-0.80067	-1.00409
-0.68585	-1.42164	-0.78519	-1.00232	-0.83651	-0.41568	-0.7218	-1.20679	-0.80316	-0.98282
-0.68235	-1.42334	-0.78388	-0.99551	-0.83564	-0.4117	-0.7208	-1.19933	-0.79838	-0.98946
-0.67864	-1.42567	-0.78712	-0.97213	-0.8356	-0.40622	-0.71948	-1.19343	-0.79614	-0.98657
-0.67303	-1.43542	-0.78023	-0.98604	-0.83449	-0.40267	-0.71824	-1.18693	-0.79611	-0.97503
-0.67059	-1.43309	-0.76804	-1.01984	-0.8304	-0.40449	-0.71742	-1.17905	-0.79506	-0.96732
-0.67102	-1.41949	-0.77522	-0.98246	-0.82944	-0.40054	-0.71552	-1.17466	-0.7932	-0.96263
-0.67036	-1.41077	-0.78202	-0.94492	-0.82836	-0.39688	-0.71292	-1.17282	-0.79159	-0.95718
-0.66939	-1.40265	-0.78243	-0.93133	-0.82744	-0.393	-0.71323	-1.1609	-0.79001	-0.95145
-0.66981	-1.39017	-0.77223	-0.95895	-0.82739	-0.38728	-0.71573	-1.1413	-0.78859	-0.94493
-0.66918	-1.3803	-0.78767	-0.88959	-0.82746	-0.38148	-0.71734	-1.12455	-0.78744	-0.93765
-0.66908	-1.3692	-0.76815	-0.95083	-0.82582	-0.37882	-0.71282	-1.12977	-0.78598	-0.93157
-0.66793	-1.36226	-0.76742	-0.9427	-0.82286	-0.3787	-0.71002	-1.12871	-0.78448	-0.92551
-0.66716	-1.35346	-0.77819	-0.89077	-0.81966	-0.37888	-0.70841	-1.12336	-0.78302	-0.91929
-0.66534	-1.34878	-0.78229	-0.86381	-0.81556	-0.38065	-0.71876	-1.076	-0.78115	-0.91493
-0.66462	-1.33986	-0.7765	-0.87414	-0.81478	-0.37656	-0.71779	-1.06858	-0.78031	-0.90671
-0.66523	-1.32607	-0.78303	-0.83819	-0.81311	-0.37402	-0.71693	-1.06085	-0.77866	-0.90115
-0.67331	-1.28458	-0.76931	-0.87727	-0.81177	-0.37089	-0.71586	-1.0539	-0.78053	-0.88254
-0.66929	-1.28799	-0.76014	-0.90035	-0.81057	-0.36744	-0.71587	-1.04279	-0.77797	-0.8805
-0.66583	-1.28958	-0.76678	-0.8645	-0.80985	-0.36309	-0.71464	-1.03627	-0.77525	-0.87907
-0.65896	-1.30366	-0.77265	-0.83029	-0.80857	-0.35976	-0.7137	-1.02893	-0.77293	-0.87647
-0.65509	-1.30664	-0.77069	-0.82668	-0.80724	-0.35646	-0.71187	-1.02435	-0.77166	-0.86929
-0.65351	-1.30116	-0.7638	-0.84116	-0.80607	-0.35303	-0.71025	-1.01903	-0.77006	-0.86379
-0.65563	-1.28132	-0.76689	-0.81715	-0.8045	-0.35024	-0.70915	-1.012	-0.76839	-0.85851
-0.65756	-1.26281	-0.74916	-0.87193	-0.80315	-0.34713	-0.70754	-1.00697	-0.7668	-0.85294
-0.65721	-1.25284	-0.75624	-0.83512	-0.80214	-0.34337	-0.70682	-0.99863	-0.76546	-0.84627
-0.65636	-1.24433	-0.7633	-0.79693	-0.80169	-0.3385	-0.70803	-0.9834	-0.76376	-0.8411
-0.65606	-1.23394	-0.76471	-0.77789	-0.80129	-0.33363	-0.70606	-0.97952	-0.76237	-0.83473
-0.65675	-1.21995	-0.75979	-0.78712	-0.80124	-0.32803	-0.70399	-0.97602	-0.76101	-0.82816
-0.65637	-1.20963	-0.7686	-0.74318	-0.79825	-0.32796	-0.70395	-0.96519	-0.75921	-0.82361
-0.65519	-1.20285	-0.75401	-0.78535	-0.794	-0.33011	-0.70242	-0.96002	-0.75738	-0.81875
-0.65355	-1.19749	-0.75077	-0.78653	-0.79208	-0.32787	-0.70474	-0.94084	-0.7561	-0.81202
-0.65252	-1.19001	-0.75846	-0.7463	-0.79136	-0.32355	-0.70573	-0.92638	-0.75501	-0.8046
-0.65741	-1.16019	-0.76186	-0.72212	-0.79058	-0.31946	-0.70446	-0.91989	-0.75561	-0.79067
-0.65724	-1.1489	-0.76363	-0.70425	-0.78917	-0.31621	-0.70362	-0.91207	-0.75429	-0.78409
-0.65177	-1.1581	-0.75749	-0.71554	-0.78792	-0.313	-0.70251	-0.90518	-0.7507	-0.78582
-0.64566	-1.16934	-0.75715	-0.70494	-0.78627	-0.31027	-0.70124	-0.89852	-0.74922	-0.77972
-0.64444	-1.16234	-0.74401	-0.74229	-0.78478	-0.30744	-0.69997	-0.89225	-0.74837	-0.7714
-0.64448	-1.15074	-0.74848	-0.71442	-0.78303	-0.30497	-0.69842	-0.88688	-0.74683	-0.76541
-0.64341	-1.14304	-0.75473	-0.68021	-0.78128	-0.30258	-0.69672	-0.88186	-0.74506	-0.76052
-0.64344	-1.13159	-0.75396	-0.67133	-0.7797	-0.29977	-0.69535	-0.87595	-0.74348	-0.75475
-0.64617	-1.10992	-0.75393	-0.65969	-0.77872	-0.29601	-0.69411	-0.86955	-0.7422	-0.74815
-0.6536	-1.07071	-0.74985	-0.66359	-0.77835	-0.29112	-0.69597	-0.85206	-0.74046	-0.74328
-0.65402	-1.05787	-0.73721	-0.69953	-0.77754	-0.28707	-0.69299	-0.85178	-0.73893	-0.73738
-0.65374	-1.04708	-0.73807	-0.6848	-0.77773	-0.28095	-0.68958	-0.85295	-0.73738	-0.73146
-0.65291	-1.03884	-0.74628	-0.64234	-0.7745	-0.28123	-0.6891	-0.84373	-0.73638	-0.72361
-0.65213	-1.03038	-0.74706	-0.62785	-0.77034	-0.28311	-0.68716	-0.83972	-0.73487	-0.71786
-0.64338	-1.0515	-0.74711	-0.61614	-0.76775	-0.28228	-0.68579	-0.8337	-0.73312	-0.71222
-0.63963	-1.05398	-0.74219	-0.62326	-0.76622	-0.27942	-0.68415	-0.82851	-0.73157	-0.7068
-0.64494	-1.02282	-0.73719	-0.63047	-0.76499	-0.27595	-0.68233	-0.82403	-0.73195	-0.69396
-0.64547	-1.00913	-0.72806	-0.65353	-0.76314	-0.2738	-0.68175	-0.81518	-0.73067	-0.68713
-0.64169	-1.01178	-0.73322	-0.62223	-0.76166	-0.27089	-0.68061	-0.80844	-0.7279	-0.68587
-0.63695	-1.0178	-0.73734	-0.59603	-0.75993	-0.26838	-0.67914	-0.80273	-0.72606	-0.68113
-0.63311	-1.02083	-0.73877	-0.57854	-0.75835	-0.26565	-0.67784	-0.79644	-0.72489	-0.67388
-0.6318	-1.01405	-0.73212	-0.59187	-0.75644	-0.26353	-0.67623	-0.79155	-0.72335	-0.66824
-0.6303	-1.00818	-0.73622	-0.56532	-0.75314	-0.26389	-0.67467	-0.78595	-0.72179	-0.66257
-0.62997	-0.9981	-0.72327	-0.60225	-0.75179	-0.26079	-0.67323	-0.78034	-0.72042	-0.65626
-0.62964	-0.98783	-0.724	-0.58777	-0.75035	-0.2578	-0.67108	-0.7769	-0.71924	-0.64909
-0.62859	-0.98019	-0.73073	-0.55169	-0.74926	-0.25415	-0.67185	-0.76344	-0.71747	-0.64394
-0.62862	-0.96862	-0.7314	-0.53741	-0.74799	-0.25081	-0.67069	-0.75655	-0.71614	-0.63736
-0.62817	-0.95887	-0.73467	-0.53251	-0.74646	-0.24631	-0.66733	-0.75744	-0.71446	-0.63203
-0.6272	-0.95085	-0.72477	-0.53913	-0.74489	-0.24523	-0.66698	-0.74786	-0.71276	-0.62666
-0.62642	-0.94223	-0.71971	-0.5466	-0.74157	-0.24551	-0.66559	-0.74176	-0.71144	-0.62013
-0.62563	-0.93361	-0.713	-0.55994	-0.73877	-0.24498	-0.66411	-0.73597	-0.71016	-0.61337
-0.62427	-0.92696	-0.71948	-0.52404	-0.73582	-0.24487	-0.66265	-0.73049	-0.70866	-0.60747
-0.62813	-0.90124	-0.72181	-0.5044	-0.73415	-0.24224	-0.66133	-0.72416	-0.70747	-0.60043
-0.62983	-0.88331	-0.72444	-0.48327	-0.73265	-0.23942	-0.66036	-0.71664	-0.70743	-0.58865
-0.62667	-0.88368	-0.719	-0.49195	-0.73104	-0.23666	-0.65924	-0.70992	-0.70432	-0.5889
-0.62259	-0.88754	-0.71671	-0.48885	-0.72949	-0.23395	-0.65784	-0.70388	-0.70208	-0.58586
-0.6192	-0.88871	-0.70645	-0.51552	-0.72777	-0.23141	-0.65682	-0.69689	-0.70091	-0.57859
-0.61816	-0.88116	-0.70738	-0.50078	-0.72622	-0.22856	-0.65549	-0.69068	-0.69937	-0.57272
-0.61679	-0.87481	-0.711	-0.4759	-0.72447	-0.22619	-0.65392	-0.68521	-0.69814	-0.56561
-0.61689	-0.86302	-0.71259	-0.45841	-0.72225	-0.22459	-0.65261	-0.67896	-0.69662	-0.55984
-0.61553	-0.85634	-0.71201	-0.44889	-0.71961	-0.22367	-0.65116	-0.67314	-0.69527	-0.55321
-0.61536	-0.84549	-0.70696	-0.45601	-0.71839	-0.2204	-0.65117	-0.66239	-0.69389	-0.54701
-0.61505	-0.83507	-0.70179	-0.46371	-0.71716	-0.21696	-0.65117	-0.65145	-0.69237	-0.54112
-0.61644	-0.81849	-0.69837	-0.465	-0.71581	-0.21371	-0.64826	-0.65061	-0.69093	-0.53476
-0.61541	-0.8107	-0.70249	-0.43526	-0.71369	-0.21203	-0.64711	-0.64402	-0.68975	-0.52748
-0.61558	-0.79884	-0.70441	-0.41401	-0.71061	-0.21209	-0.6456	-0.63811	-0.68829	-0.52147
-0.61494	-0.78964	-0.70197	-0.41171	-0.70798	-0.21121	-0.64429	-0.63222	-0.68658	-0.5163
-0.61365	-0.78292	-0.69746	-0.41748	-0.70658	-0.20823	-0.64272	-0.62703	-0.68487	-0.51119
-0.61249	-0.77597	-0.69178	-0.42675	-0.70535	-0.20486	-0.64134	-0.62097	-0.68347	-0.50508
-0.61762	-0.74524	-0.68957	-0.42308	-0.70384	-0.20193	-0.64029	-0.61388	-0.68333	-0.4936
-0.62013	-0.72429	-0.69311	-0.39894	-0.70218	-0.19939	-0.6393	-0.60642	-0.68028	-0.49361
-0.61684	-0.72508	-0.69474	-0.3815	-0.70031	-0.19721	-0.63827	-0.59919	-0.67855	-0.48854
-0.61374	-0.72534	-0.69478	-0.36976	-0.69864	-0.19464	-0.63716	-0.59233	-0.67706	-0.48266
-0.61255	-0.71808	-0.68968	-0.37732	-0.69667	-0.19247	-0.6357	-0.58647	-0.67718	-0.47041
-0.61171	-0.70981	-0.68634	-0.37782	-0.69506	-0.18973	-0.63426	-0.58075	-0.67571	-0.46459
-0.61149	-0.69902	-0.681	-0.38627	-0.69308	-0.18772	-0.6334	-0.57279	-0.67407	-0.45891
-0.61054	-0.691	-0.6818	-0.37249	-0.69135	-0.18522	-0.63179	-0.56746	-0.67282	-0.45201
-0.60957	-0.68311	-0.68385	-0.35351	-0.6895	-0.18312	-0.63182	-0.5565	-0.67138	-0.44586
-0.6086	-0.67514	-0.68528	-0.33684	-0.68745	-0.18107	-0.63153	-0.54668	-0.66938	-0.43893
-0.60799	-0.66611	-0.68193	-0.33739	-0.68586	-0.17846	-0.62897	-0.54485	-0.66758	-0.4313
-0.60748	-0.65637	-0.67872	-0.33832	-0.68387	-0.17651	-0.62748	-0.53931	-0.66596	-0.42576
-0.60651	-0.64877	-0.67282	-0.34827	-0.6808	-0.17644	-0.62641	-0.53221	-0.66457	-0.41913
-0.60519	-0.64232	-0.67263	-0.3376	-0.67808	-0.1759	-0.62494	-0.52651	-0.6631	-0.41317
-0.60464	-0.63269	-0.67464	-0.31843	-0.67638	-0.17329	-0.62328	-0.52144	-0.66154	-0.40746
-0.6035	-0.62538	-0.67522	-0.30532	-0.67489	-0.17033	-0.62189	-0.5155	-0.66074	-0.39883
-0.60751	-0.59904	-0.67427	-0.29718	-0.67313	-0.16795	-0.62072	-0.50893	-0.65914	-0.39299
-0.60605	-0.59286	-0.66916	-0.30432	-0.6713	-0.16561	-0.61977	-0.50122	-0.65687	-0.39016
-0.60364	-0.59016	-0.66482	-0.30934	-0.66948	-0.16327	-0.61843	-0.49514	-0.65525	-0.38459
-0.59982	-0.59306	-0.66141	-0.31075	-0.66756	-0.16113	-0.61708	-0.48895	-0.65434	-0.37649
-0.59896	-0.58505	-0.66277	-0.29427	-0.66571	-0.15884	-0.61557	-0.48329	-0.65278	-0.3707
-0.59797	-0.5771	-0.66288	-0.28244	-0.66387	-0.15654	-0.61408	-0.4777	-0.65116	-0.36518
-0.59732	-0.56782	-0.6629	-0.27078	-0.66206	-0.15445	-0.61269	-0.4718	-0.64969	-0.35909
-0.59645	-0.55951	-0.66024	-0.26894	-0.6602	-0.15221	-0.61152	-0.46524	-0.64805	-0.35362
-0.59551	-0.55167	-0.65658	-0.27146	-0.65843	-0.14975	-0.61007	-0.45944	-0.64656	-0.34784
-0.59447	-0.54403	-0.65072	-0.28198	-0.65678	-0.14723	-0.61004	-0.44865	-0.64503	-0.34185
-0.59369	-0.53532	-0.65081	-0.27005	-0.65491	-0.14505	-0.60751	-0.44471	-0.64347	-0.33628
-0.59309	-0.52645	-0.65222	-0.25309	-0.65287	-0.14318	-0.60537	-0.43924	-0.64183	-0.3308
-0.59189	-0.51936	-0.65125	-0.24466	-0.65007	-0.14252	-0.60407	-0.43283	-0.6402	-0.32534
-0.59074	-0.51206	-0.65038	-0.23689	-0.6474	-0.1418	-0.60267	-0.42657	-0.63859	-0.31938
-0.59	-0.50327	-0.64534	-0.24401	-0.64541	-0.13971	-0.60138	-0.42044	-0.63725	-0.31294
-0.58847	-0.49755	-0.64145	-0.24693	-0.64369	-0.13716	-0.60035	-0.41293	-0.6358	-0.30681
-0.59117	-0.47569	-0.63876	-0.24548	-0.64188	-0.13485	-0.59896	-0.40722	-0.6346	-0.3
-0.59014	-0.4681	-0.6405	-0.22774	-0.63996	-0.13265	-0.59757	-0.40104	-0.63213	-0.29743
-0.58823	-0.46379	-0.63929	-0.2208	-0.63815	-0.13042	-0.59627	-0.39483	-0.62997	-0.29415
-0.58498	-0.46437	-0.63875	-0.2116	-0.63621	-0.12834	-0.59499	-0.3886	-0.62854	-0.28763
-0.58302	-0.46016	-0.63548	-0.21184	-0.63431	-0.12625	-0.59349	-0.38303	-0.62699	-0.2821
-0.58193	-0.45306	-0.63164	-0.21505	-0.63235	-0.12425	-0.59201	-0.37737	-0.62523	-0.27703
-0.58082	-0.44547	-0.62684	-0.22151	-0.63036	-0.12223	-0.59048	-0.37193	-0.62358	-0.2717
-0.57952	-0.43604	-0.62792	-0.20605	-0.62829	-0.1204	-0.58886	-0.36681	-0.622	-0.26589
-0.57803	-0.42724	-0.6269	-0.1981	-0.62632	-0.11838	-0.58743	-0.36091	-0.62039	-0.26058
-0.57669	-0.42065	-0.62527	-0.19278	-0.62433	-0.11628	-0.58666	-0.35282	-0.61864	-0.25563
-0.57572	-0.41269	-0.6238	-0.18673	-0.62229	-0.11436	-0.58467	-0.34872	-0.61687	-0.25038
-0.57457	-0.40561	-0.61991	-0.18973	-0.62019	-0.11251	-0.58252	-0.34562	-0.61518	-0.24522
-0.57331	-0.39867	-0.61614	-0.19233	-0.61755	-0.11175	-0.58117	-0.33954	-0.61337	-0.24034
-0.57202	-0.39201	-0.61393	-0.18917	-0.61481	-0.11103	-0.57956	-0.334	-0.61158	-0.2355
-0.57055	-0.3861	-0.61397	-0.17776	-0.61248	-0.10971	-0.57801	-0.3289	-0.60973	-0.23088
-0.56922	-0.37963	-0.613	-0.16954	-0.6105	-0.10775	-0.57651	-0.32333	-0.60773	-0.22665
-0.57084	-0.3619	-0.61172	-0.16293	-0.60862	-0.10556	-0.57484	-0.31834	-0.60629	-0.22072
-0.56934	-0.35614	-0.6083	-0.16433	-0.60677	-0.10335	-0.57343	-0.31273	-0.60384	-0.2182
-0.5671	-0.35297	-0.60519	-0.16422	-0.60479	-0.10128	-0.57197	-0.3069	-0.60188	-0.21418
-0.56393	-0.35333	-0.60129	-0.16751	-0.60276	-0.09941	-0.57038	-0.30166	-0.60031	-0.20856
-0.56266	-0.3467	-0.60083	-0.15737	-0.60063	-0.09764	-0.56879	-0.29613	-0.59853	-0.20363
-0.56124	-0.34031	-0.59962	-0.15044	-0.59854	-0.09585	-0.56722	-0.29098	-0.59653	-0.19921
-0.55995	-0.33357	-0.59865	-0.1428	-0.59641	-0.09421	-0.56553	-0.28592	-0.5946	-0.19507
-0.55853	-0.32741	-0.59653	-0.13896	-0.59423	-0.0925	-0.56381	-0.28106	-0.59268	-0.19046
-0.55684	-0.32204	-0.59288	-0.14149	-0.592	-0.09083	-0.56231	-0.27556	-0.59074	-0.18621
-0.55569	-0.31494	-0.58869	-0.14501	-0.58992	-0.08905	-0.56153	-0.26733	-0.58885	-0.1819
-0.5544	-0.30826	-0.58719	-0.13986	-0.5877	-0.08739	-0.55934	-0.26417	-0.58685	-0.17769
-0.55297	-0.3022	-0.58617	-0.13178	-0.58548	-0.08591	-0.55705	-0.26151	-0.58491	-0.17348
-0.55165	-0.29574	-0.58483	-0.12575	-0.58288	-0.08505	-0.5553	-0.25653	-0.5829	-0.16939
-0.5501	-0.2897	-0.58272	-0.1219	-0.58014	-0.08443	-0.55363	-0.25186	-0.58092	-0.16543
-0.5486	-0.28406	-0.57975	-0.12146	-0.57777	-0.08322	-0.55181	-0.24744	-0.57872	-0.16205
-0.54697	-0.27864	-0.57676	-0.1213	-0.57571	-0.08129	-0.54999	-0.24313	-0.5765	-0.15881
-0.54713	-0.26667	-0.57332	-0.12243	-0.5736	-0.07944	-0.54818	-0.23852	-0.57462	-0.15424
-0.54597	-0.25952	-0.57206	-0.11541	-0.57153	-0.07768	-0.54649	-0.23366	-0.57219	-0.15184
-0.54377	-0.25621	-0.57073	-0.1092	-0.56927	-0.07605	-0.54466	-0.22928	-0.56999	-0.14859
-0.54064	-0.25625	-0.56898	-0.10401	-0.5671	-0.07444	-0.54292	-0.22467	-0.5679	-0.14475
-0.53858	-0.25253	-0.56662	-0.10152	-0.56477	-0.07299	-0.54105	-0.22004	-0.56591	-0.14065
-0.53709	-0.24661	-0.56343	-0.10228	-0.56261	-0.07131	-0.53918	-0.21584	-0.5637	-0.1373
-0.53537	-0.24137	-0.55968	-0.10439	-0.56053	-0.06961	-0.53732	-0.21167	-0.56144	-0.13401
-0.53386	-0.2356	-0.55794	-0.09974	-0.55811	-0.06818	-0.53535	-0.20759	-0.55931	-0.13055
-0.53217	-0.23043	-0.5563	-0.09442	-0.55585	-0.06684	-0.53339	-0.20367	-0.55706	-0.12734
-0.53043	-0.22543	-0.5544	-0.08977	-0.55359	-0.0654	-0.53185	-0.19824	-0.5549	-0.12403
-0.5287	-0.22029	-0.5522	-0.08668	-0.55125	-0.06401	-0.52996	-0.19426	-0.55261	-0.12104
-0.52701	-0.21537	-0.54927	-0.08599	-0.54884	-0.06282	-0.52744	-0.19212	-0.55037	-0.11785
-0.52526	-0.21033	-0.54583	-0.08691	-0.54619	-0.06213	-0.52545	-0.18827	-0.54806	-0.11511
-0.52362	-0.20515	-0.54299	-0.08654	-0.54344	-0.06148	-0.5235	-0.18435	-0.54576	-0.11214
-0.52166	-0.20082	-0.54147	-0.08062	-0.5408	-0.06056	-0.52152	-0.18038	-0.54339	-0.10946
-0.51971	-0.19672	-0.5393	-0.07704	-0.53864	-0.05892	-0.51952	-0.17663	-0.54089	-0.10711
-0.51878	-0.18856	-0.5371	-0.07376	-0.53634	-0.05748	-0.51754	-0.17276	-0.53851	-0.10445
-0.51734	-0.18231	-0.53464	-0.07139	-0.53402	-0.05606	-0.51546	-0.16904	-0.536	-0.10234
-0.51501	-0.17946	-0.53151	-0.0719	-0.53178	-0.05461	-0.51348	-0.16525	-0.53351	-0.1
-0.51214	-0.17883	-0.52785	-0.07364	-0.52937	-0.05335	-0.51143	-0.16157	-0.53123	-0.09713
-0.50973	-0.17604	-0.52588	-0.07009	-0.52696	-0.05212	-0.50942	-0.15786	-0.52892	-0.0942
-0.50782	-0.17175	-0.52381	-0.06623	-0.5246	-0.05078	-0.50736	-0.15433	-0.52646	-0.09183
-0.50587	-0.16747	-0.52151	-0.06329	-0.52216	-0.04956	-0.50516	-0.15097	-0.52408	-0.08941
-0.50395	-0.16333	-0.51921	-0.0603	-0.51974	-0.0484	-0.50309	-0.14769	-0.52162	-0.08711
-0.50186	-0.15957	-0.5162	-0.06009	-0.51734	-0.04724	-0.50092	-0.14456	-0.51912	-0.0848
-0.4999	-0.15575	-0.51299	-0.06087	-0.51481	-0.04617	-0.49882	-0.14099	-0.51656	-0.08265
-0.4978	-0.15193	-0.51007	-0.06011	-0.51169	-0.0448	-0.49682	-0.13728	-0.51412	-0.08051
-0.49592	-0.14752	-0.5081	-0.05554	-0.50841	-0.04369	-0.49434	-0.13517	-0.51156	-0.07841
-0.4938	-0.14401	-0.50561	-0.05347	-0.50568	-0.04321	-0.49182	-0.13293	-0.50902	-0.0763
-0.49165	-0.1405	-0.50316	-0.05105	-0.50278	-0.04271	-0.48965	-0.12977	-0.50651	-0.07432
-0.48936	-0.13717	-0.50048	-0.04961	-0.50027	-0.04176	-0.48746	-0.12668	-0.50395	-0.07239
-0.48718	-0.13408	-0.4974	-0.04949	-0.49787	-0.04045	-0.48519	-0.12374	-0.50121	-0.07072
-0.48517	-0.12983	-0.4941	-0.05067	-0.49539	-0.03932	-0.48293	-0.12078	-0.49866	-0.0689
-0.48366	-0.12398	-0.49193	-0.04753	-0.49294	-0.03826	-0.48065	-0.11792	-0.49595	-0.06743
-0.48119	-0.12176	-0.48937	-0.04536	-0.49042	-0.0372	-0.47841	-0.11501	-0.49333	-0.06588
-0.47836	-0.12072	-0.48609	-0.04338	-0.48786	-0.03619	-0.47617	-0.11222	-0.49074	-0.06396
-0.47567	-0.11947	-0.48283	-0.04117	-0.4854	-0.03523	-0.47389	-0.10947	-0.48826	-0.062
-0.47344	-0.11628	-0.47987	-0.04076	-0.48276	-0.03436	-0.47155	-0.1069	-0.48561	-0.0601
-0.4712	-0.11321	-0.47656	-0.04151	-0.4802	-0.03347	-0.46918	-0.10435	-0.48296	-0.05848
-0.46894	-0.11007	-0.47418	-0.03882	-0.47749	-0.03268	-0.4668	-0.10173	-0.48011	-0.05686
-0.46672	-0.10706	-0.47144	-0.03732	-0.47492	-0.03178	-0.46443	-0.09933	-0.47764	-0.05533
-0.46433	-0.10422	-0.46882	-0.0357	-0.47237	-0.03085	-0.46208	-0.09656	-0.475	-0.05376
-0.46205	-0.1014	-0.46624	-0.03389	-0.4696	-0.03014	-0.45981	-0.09375	-0.47225	-0.05233
-0.45969	-0.09857	-0.46323	-0.03357	-0.46687	-0.02954	-0.45718	-0.09222	-0.46956	-0.05084
-0.45724	-0.0961	-0.4601	-0.03374	-0.46406	-0.02893	-0.45456	-0.09053	-0.46689	-0.04942
-0.45485	-0.09348	-0.4574	-0.03252	-0.46121	-0.02864	-0.45209	-0.08828	-0.46419	-0.04799
-0.45251	-0.09098	-0.45448	-0.0305	-0.45845	-0.02809	-0.44967	-0.086	-0.46144	-0.04666
-0.45002	-0.0887	-0.45209	-0.02936	-0.45583	-0.02721	-0.44722	-0.08366	-0.45864	-0.0455
-0.44751	-0.0865	-0.44923	-0.02817	-0.45331	-0.02632	-0.44478	-0.08148	-0.45593	-0.04422
-0.44577	-0.08165	-0.44645	-0.0273	-0.45065	-0.02551	-0.44236	-0.07929	-0.45246	-0.04284
-0.44319	-0.07985	-0.44356	-0.0267	-0.448	-0.02474	-0.43991	-0.07712	-0.44897	-0.04138
-0.44052	-0.07824	-0.44035	-0.02698	-0.44529	-0.024	-0.43742	-0.07502	-0.44637	-0.03987
-0.43747	-0.0781	-0.4378	-0.0252	-0.44263	-0.02323	-0.43493	-0.07298	-0.44361	-0.03844
-0.43512	-0.07549	-0.43501	-0.02414	-0.43994	-0.02254	-0.43243	-0.07095	-0.44085	-0.03717
-0.43257	-0.07324	-0.43216	-0.0231	-0.43719	-0.02192	-0.42982	-0.06897	-0.43813	-0.03595
-0.43018	-0.07093	-0.42933	-0.02211	-0.43445	-0.02125	-0.42738	-0.067	-0.43534	-0.03476
-0.42763	-0.06869	-0.42642	-0.02159	-0.43175	-0.02058	-0.4248	-0.06511	-0.43254	-0.03356
-0.42514	-0.06658	-0.42334	-0.02151	-0.42901	-0.01998	-0.42224	-0.06332	-0.42974	-0.03242
-0.4226	-0.06452	-0.42052	-0.02079	-0.42622	-0.01943	-0.41978	-0.06111	-0.42707	-0.03113
-0.42013	-0.06237	-0.41774	-0.01967	-0.42435	-0.0189	-0.41714	-0.05963	-0.42427	-0.03007
-0.41756	-0.06035	-0.41485	-0.01878	-0.4206	-0.01847	-0.41441	-0.05844	-0.42147	-0.02901
-0.41504	-0.0584	-0.41204	-0.01799	-0.41769	-0.01814	-0.41177	-0.05673	-0.41865	-0.02794
-0.41249	-0.0565	-0.40909	-0.01737	-0.41483	-0.01781	-0.40924	-0.0549	-0.41589	-0.02692
-0.40989	-0.05468	-0.40621	-0.01685	-0.41201	-0.01721	-0.40671	-0.05311	-0.41309	-0.02598
-0.40725	-0.0529	-0.40302	-0.01679	-0.40929	-0.01656	-0.40411	-0.05134	-0.41023	-0.02498
-0.40509	-0.04958	-0.40023	-0.01577	-0.40657	-0.01596	-0.40152	-0.04964	-0.40741	-0.02417
-0.40238	-0.04812	-0.39729	-0.01525	-0.40381	-0.01541	-0.39886	-0.04796	-0.40449	-0.02326
-0.39968	-0.0467	-0.39449	-0.01449	-0.40095	-0.01494	-0.39627	-0.04629	-0.40169	-0.02219
-0.39671	-0.04643	-0.39156	-0.01371	-0.39813	-0.01439	-0.39359	-0.04469	-0.39889	-0.02115
-0.39342	-0.04401	-0.38851	-0.0133	-0.39534	-0.0139	-0.39031	-0.04271	-0.39608	-0.02024
-0.39017	-0.04193	-0.38548	-0.01331	-0.39246	-0.01345	-0.38697	-0.04084	-0.39319	-0.01935
-0.3875	-0.04024	-0.38258	-0.01277	-0.38964	-0.01301	-0.38434	-0.03936	-0.39035	-0.0185
-0.38481	-0.03863	-0.37974	-0.01206	-0.38686	-0.01252	-0.38168	-0.03786	-0.38745	-0.01769
-0.38215	-0.0371	-0.37674	-0.01145	-0.38401	-0.01207	-0.37897	-0.0362	-0.3846	-0.01691
-0.37952	-0.03562	-0.37369	-0.01122	-0.38116	-0.01167	-0.3764	-0.03495	-0.38177	-0.01615
-0.37683	-0.0342	-0.37075	-0.01098	-0.37833	-0.01129	-0.37361	-0.0339	-0.37884	-0.01543
-0.37408	-0.0328	-0.36784	-0.01023	-0.37544	-0.01092	-0.3708	-0.03291	-0.37599	-0.01471
-0.37138	-0.03151	-0.36474	-0.01024	-0.37248	-0.01066	-0.36806	-0.03164	-0.37302	-0.01405
-0.36864	-0.03022	-0.36185	-0.00965	-0.36952	-0.01041	-0.36536	-0.03036	-0.37012	-0.01343
-0.36587	-0.02901	-0.35885	-0.00931	-0.36663	-0.01008	-0.36265	-0.02908	-0.36723	-0.01286
-0.36316	-0.02783	-0.35582	-0.00877	-0.36376	-0.00967	-0.35988	-0.02784	-0.36426	-0.0123
-0.36037	-0.02594	-0.35291	-0.00839	-0.36092	-0.00927	-0.35715	-0.02669	-0.3613	-0.0118
-0.3577	-0.02518	-0.34993	-0.00811	-0.35794	-0.00893	-0.35437	-0.02557	-0.35838	-0.01131
-0.3548	-0.02449	-0.34682	-0.00817	-0.35513	-0.00862	-0.35152	-0.02451	-0.3554	-0.01077
-0.35185	-0.02388	-0.34391	-0.00785	-0.35219	-0.00829	-0.34883	-0.02348	-0.35249	-0.01027
-0.34906	-0.02275	-0.34099	-0.00733	-0.3493	-0.00794	-0.34596	-0.02249	-0.34956	-0.00973
-0.34624	-0.02173	-0.33794	-0.00708	-0.34642	-0.00765	-0.3432	-0.02154	-0.34665	-0.00928
-0.34352	-0.02075	-0.33488	-0.00684	-0.34347	-0.00739	-0.34041	-0.02064	-0.34365	-0.00885
-0.34062	-0.01986	-0.3319	-0.00663	-0.3406	-0.0071	-0.33752	-0.01979	-0.3407	-0.00842
-0.3378	-0.019	-0.32881	-0.00639	-0.33768	-0.00679	-0.33472	-0.01895	-0.33771	-0.00802
-0.33487	-0.01818	-0.32581	-0.00633	-0.33474	-0.00652	-0.33189	-0.01805	-0.33473	-0.00766
-0.33213	-0.01738	-0.32275	-0.00599	-0.33172	-0.00632	-0.32903	-0.01747	-0.3317	-0.0073
-0.32925	-0.01662	-0.31974	-0.00574	-0.32879	-0.00619	-0.32602	-0.01692	-0.32878	-0.00696
-0.32627	-0.01591	-0.31666	-0.0055	-0.32573	-0.00594	-0.32313	-0.01619	-0.32572	-0.00664
-0.32335	-0.01522	-0.31369	-0.00531	-0.32275	-0.00584	-0.32024	-0.01549	-0.32273	-0.00634
-0.32048	-0.01457	-0.31073	-0.00506	-0.31974	-0.00563	-0.31738	-0.0148	-0.31972	-0.00607
-0.31757	-0.01395	-0.30764	-0.00516	-0.31683	-0.00541	-0.31452	-0.01415	-0.31674	-0.00581
-0.31465	-0.01321	-0.30472	-0.00486	-0.31386	-0.00517	-0.31158	-0.01351	-0.31369	-0.00557
-0.31172	-0.01264	-0.30083	-0.00454	-0.3109	-0.00494	-0.30868	-0.01291	-0.31069	-0.00534
-0.30877	-0.01217	-0.29698	-0.0043	-0.30791	-0.00479	-0.30586	-0.01234	-0.30747	-0.00507
-0.30581	-0.01206	-0.29395	-0.0041	-0.30497	-0.00461	-0.30286	-0.01179	-0.3047	-0.00486
-0.30292	-0.0113	-0.29092	-0.00388	-0.30125	-0.00441	-0.29988	-0.01126	-0.30165	-0.00463
-0.29994	-0.0108	-0.28777	-0.00393	-0.29752	-0.0042	-0.29703	-0.01074	-0.29864	-0.00442
-0.29698	-0.01029	-0.28482	-0.00372	-0.29453	-0.00401	-0.29406	-0.01025	-0.29498	-0.00422
-0.29406	-0.00981	-0.28175	-0.0036	-0.29145	-0.00384	-0.29107	-0.0098	-0.29136	-0.00401
-0.29113	-0.00937	-0.2787	-0.00345	-0.28847	-0.00372	-0.28812	-0.00937	-0.28834	-0.00384
-0.2881	-0.00896	-0.2757	-0.00335	-0.28553	-0.00359	-0.28523	-0.00888	-0.28528	-0.00367
-0.28516	-0.00857	-0.27265	-0.00322	-0.28253	-0.00349	-0.28226	-0.00853	-0.28225	-0.00352
-0.28216	-0.00818	-0.26961	-0.00311	-0.27944	-0.00331	-0.27919	-0.00825	-0.27916	-0.00337
-0.2792	-0.00782	-0.26657	-0.00309	-0.27637	-0.00326	-0.27625	-0.00786	-0.27615	-0.00324
-0.27618	-0.00749	-0.26352	-0.00295	-0.27333	-0.00319	-0.2732	-0.00748	-0.27313	-0.00312
-0.27316	-0.00717	-0.26049	-0.00285	-0.27041	-0.00304	-0.27031	-0.00713	-0.27014	-0.003
-0.27017	-0.00685	-0.2574	-0.00275	-0.26741	-0.00291	-0.26729	-0.00679	-0.26709	-0.00288
-0.26728	-0.00649	-0.25428	-0.00266	-0.26438	-0.00282	-0.26437	-0.00648	-0.26403	-0.0028
-0.26432	-0.00626	-0.25128	-0.00253	-0.26135	-0.00275	-0.26136	-0.00618	-0.26085	-0.00267
-0.26123	-0.00605	-0.24814	-0.00254	-0.25834	-0.00263	-0.25834	-0.00588	-0.25795	-0.00259
-0.25812	-0.00608	-0.24509	-0.00242	-0.25527	-0.00249	-0.25537	-0.00562	-0.25484	-0.00249
-0.2552	-0.00562	-0.24202	-0.00233	-0.2523	-0.00242	-0.25236	-0.00537	-0.25178	-0.00241
-0.2521	-0.00539	-0.23896	-0.00226	-0.24918	-0.00234	-0.24925	-0.00512	-0.24864	-0.00232
-0.24907	-0.00517	-0.2359	-0.0022	-0.2461	-0.00224	-0.24627	-0.00489	-0.24557	-0.00223
-0.24604	-0.00495	-0.23292	-0.0021	-0.24314	-0.00212	-0.24327	-0.00467	-0.24255	-0.00215
-0.24299	-0.00475	-0.22984	-0.00202	-0.24001	-0.00207	-0.23947	-0.00444	-0.2395	-0.00209
-0.23998	-0.00456	-0.22678	-0.00202	-0.23705	-0.00203	-0.23565	-0.00414	-0.23644	-0.00202
-0.23619	-0.0043	-0.22368	-0.00192	-0.234	-0.00196	-0.23263	-0.00403	-0.23341	-0.00195
-0.23237	-0.00408	-0.22064	-0.00189	-0.23097	-0.00184	-0.22957	-0.0039	-0.23036	-0.00189
-0.22937	-0.00394	-0.21759	-0.00183	-0.22792	-0.00182	-0.2266	-0.00378	-0.2273	-0.00183
-0.22634	-0.0038	-0.21451	-0.00176	-0.22493	-0.00181	-0.22357	-0.00356	-0.22424	-0.00178
-0.2233	-0.00365	-0.21145	-0.00164	-0.22193	-0.00173	-0.22049	-0.00341	-0.22115	-0.00172
-0.22026	-0.00349	-0.20836	-0.00167	-0.21873	-0.00162	-0.21752	-0.00329	-0.21809	-0.00167
-0.21721	-0.00335	-0.20529	-0.00159	-0.21578	-0.00156	-0.21441	-0.00315	-0.21507	-0.00162
-0.21414	-0.00328	-0.20222	-0.00154	-0.21272	-0.00154	-0.21139	-0.00302	-0.21197	-0.00158
-0.21108	-0.00318	-0.19915	-0.00149	-0.20966	-0.00147	-0.20832	-0.0029	-0.20888	-0.00153
-0.20797	-0.00312	-0.19608	-0.00147	-0.20668	-0.00138	-0.20528	-0.00279	-0.20585	-0.00154
-0.20499	-0.00296	-0.19309	-0.00155	-0.20355	-0.00132	-0.2022	-0.00269	-0.20271	-0.00144
-0.20189	-0.00286	-0.18936	-0.00155	-0.20048	-0.00131	-0.19913	-0.00258	-0.19965	-0.00141
-0.19883	-0.00274	-0.18568	-0.00144	-0.19748	-0.00128	-0.19605	-0.00248	-0.19655	-0.00136
-0.19584	-0.00265	-0.18265	-0.00142	-0.19435	-0.00121	-0.19307	-0.00239	-0.1935	-0.00132
-0.19274	-0.00256	-0.17882	-0.00136	-0.19126	-0.00127	-0.19002	-0.00231	-0.19046	-0.00129
-0.18978	-0.00248	-0.17491	-0.00119	-0.18748	-0.00116	-0.18689	-0.00216	-0.18744	-0.00126
-0.18665	-0.00238	-0.1718	-0.00111	-0.18373	-0.00107	-0.18395	-0.00216	-0.18435	-0.00122
-0.18365	-0.00232	-0.16878	-0.00112	-0.1799	-0.000943665	-0.18085	-0.0021	-0.18123	-0.00119
-0.18054	-0.00223	-0.16567	-0.00107	-0.17592	-0.00102	-0.1778	-0.00201	-0.17819	-0.00116
-0.17751	-0.00216	-0.16264	-0.00103	-0.17304	-0.000967101	-0.17472	-0.00193	-0.1751	-0.00114
-0.17442	-0.00209	-0.15956	-0.00101	-0.16991	-0.000886615	-0.17167	-0.00184	-0.17203	-0.00111
-0.17133	-0.00202	-0.15646	-0.000991401	-0.16681	-0.000816554	-0.16857	-0.00177	-0.1689	-0.00107
-0.16825	-0.00192	-0.1534	-0.000952402	-0.16381	-0.000830137	-0.16547	-0.00172	-0.16584	-0.00104
-0.16522	-0.00188	-0.15042	-0.000860673	-0.16073	-0.000829265	-0.16244	-0.00165	-0.16275	-0.00102
-0.16215	-0.00184	-0.14728	-0.000859939	-0.15771	-0.000780545	-0.1594	-0.00158	-0.15959	-0.000987711
-0.15907	-0.00186	-0.14424	-0.000851459	-0.15457	-0.000728416	-0.1563	-0.00152	-0.15664	-0.000954099
-0.15597	-0.00175	-0.14112	-0.000845221	-0.15151	-0.000729337	-0.15323	-0.00147	-0.15355	-0.000932663
-0.15294	-0.00164	-0.13812	-0.000802187	-0.14846	-0.00073548	-0.15023	-0.00142	-0.1505	-0.000912242
-0.14994	-0.00159	-0.13502	-0.000811091	-0.14544	-0.000694821	-0.14717	-0.00135	-0.14742	-0.000895908
-0.14685	-0.00154	-0.13185	-0.000770187	-0.14229	-0.00062978	-0.14405	-0.0013	-0.14439	-0.000870378
-0.14383	-0.00148	-0.12878	-0.000779477	-0.13924	-0.000651435	-0.141	-0.00125	-0.14127	-0.000843243
-0.14069	-0.00143	-0.12584	-0.000830422	-0.13621	-0.000609758	-0.13796	-0.00119	-0.13824	-0.000827656
-0.13762	-0.00139	-0.12268	-0.000696361	-0.13313	-0.000589243	-0.13488	-0.00117	-0.13514	-0.000812909
-0.13456	-0.00134	-0.11957	-0.000601041	-0.13002	-0.000568314	-0.13184	-0.00113	-0.13204	-0.000792186
-0.13151	-0.00129	-0.11654	-0.000690931	-0.12702	-0.000549137	-0.12873	-0.00107	-0.12897	-0.000765188
-0.12836	-0.00124	-0.11345	-0.000644583	-0.1239	-0.00051157	-0.12569	-0.00102	-0.12585	-0.000750325
-0.12532	-0.00121	-0.1104	-0.0005408	-0.12087	-0.000488181	-0.1226	-0.000977791	-0.12279	-0.000740057
-0.12226	-0.00117	-0.10747	-0.000555945	-0.11775	-0.000436607	-0.1195	-0.000929268	-0.11972	-0.000717843
-0.11919	-0.00111	-0.10434	-0.000491353	-0.11469	-0.000434006	-0.11648	-0.000887556	-0.11667	-0.000691592
-0.11615	-0.00108	-0.10116	-0.000534051	-0.11169	-0.00045126	-0.1134	-0.000852122	-0.11351	-0.000663031
-0.1131	-0.00106	-0.09817	-0.000531447	-0.10861	-0.000470474	-0.11037	-0.000822809	-0.11054	-0.000653222
-0.10991	-0.00105	-0.09501	-0.000499325	-0.10555	-0.000398403	-0.10723	-0.000779714	-0.10749	-0.00063808
-0.10694	-0.000953597	-0.09187	-0.000503567	-0.10246	-0.000366557	-0.10417	-0.000739281	-0.10439	-0.000626104
-0.10394	-0.000931607	-0.08887	-0.000454505	-0.09939	-0.000380355	-0.10116	-0.000707369	-0.10128	-0.000608836
-0.10081	-0.000897532	-0.08583	-0.000448176	-0.09635	-0.000372147	-0.09808	-0.000682004	-0.09825	-0.000604015
-0.09775	-0.000871325	-0.08269	-0.000377678	-0.09324	-0.000313974	-0.09502	-0.000649384	-0.0952	-0.000595774
-0.09468	-0.00084215	-0.07955	-0.000417681	-0.09008	-0.000329602	-0.09182	-0.00061278	-0.09132	-0.000560464
-0.09159	-0.00080772	-0.07652	-0.000446347	-0.08708	-0.00036373	-0.08877	-0.000574567	-0.08732	-0.000443187
-0.08851	-0.000815891	-0.07337	-0.000440939	-0.08396	-0.000357594	-0.0857	-0.000578156	-0.08422	-0.000425056
-0.08539	-0.000752872	-0.07042	-0.000326938	-0.08082	-0.000313327	-0.08261	-0.000559086	-0.0811	-0.000417494
-0.08228	-0.000727542	-0.06734	-0.000323101	-0.07777	-0.000287298	-0.07954	-0.000506343	-0.07804	-0.000408183
-0.07924	-0.000698898	-0.06424	-0.000285681	-0.07468	-0.000284457	-0.07651	-0.000470675	-0.07498	-0.000401867
-0.07615	-0.000666901	-0.06124	-0.000300822	-0.07171	-0.000287438	-0.07273	-0.000446314	-0.07191	-0.000394962
-0.07309	-0.000652438	-0.05815	-0.00032246	-0.0686	-0.000238908	-0.06879	-0.000341521	-0.06878	-0.000382036
-0.07009	-0.0006148	-0.05501	-0.00033073	-0.06552	-0.000208087	-0.06566	-0.000315264	-0.06503	-0.000406864
-0.06702	-0.000646209	-0.05202	-0.000311333	-0.06241	-0.000189436	-0.06262	-0.000299236	-0.06127	-0.000460896
-0.0639	-0.000593597	-0.04885	-0.000267736	-0.05939	-0.000229125	-0.05954	-0.000273928	-0.05762	-0.000418962
-0.06079	-0.000570184	-0.04583	-0.00025581	-0.05637	-0.000193058	-0.05648	-0.000253676	-0.05376	-0.000321386
-0.05775	-0.000515881	-0.0427	-0.000229121	-0.05318	-0.000139993	-0.05339	-0.0002292	-0.05065	-0.000317266
-0.05467	-0.000514244	-0.03959	-0.000235215	-0.05016	-0.000159953	-0.05036	-0.000217277	-0.04759	-0.000311255
-0.05157	-0.000493773	-0.03652	-0.00026778	-0.04708	-0.000185819	-0.04726	-0.000194338	-0.04448	-0.000301638
-0.04854	-0.000470581	-0.03348	-0.000257647	-0.04403	-0.000177971	-0.04414	-0.000175419	-0.04142	-0.000296861
-0.04472	-0.00046091	-0.03047	-0.000135537	-0.04087	-0.00029269	-0.0411	-0.00016502	-0.03832	-0.000288843
-0.04078	-0.000368378	-0.02736	-0.000159564	-0.03633	-0.000166953	-0.03797	-0.000136915	-0.03528	-0.000285103
-0.03765	-0.000357263	-0.02431	-0.00017373	-0.03251	-0.000107204	-0.03491	-0.000152364	-0.03222	-0.000278643
-0.03466	-0.000342173	-0.02123	-0.000177721	-0.02864	-0.000151431	-0.03186	-0.000139254	-0.02917	-0.000272515
-0.03157	-0.000324898	-0.01816	-0.000185832	-0.02556	-0.000130332	-0.02883	-9.3417e-05	-0.02608	-0.000272865
-0.02843	-0.000308713	-0.01502	-0.000228813	-0.02249	-0.000139639	-0.02568	-7.49716e-05	-0.02294	-0.000269214
-0.02542	-0.000297895	-0.0119	-0.000180243	-0.01946	-0.000102468	-0.02271	-5.68309e-05	-0.0199	-0.000264763
-0.02227	-0.000294814	-0.00888	-0.000129399	-0.01633	-5.85799e-05	-0.01953	-3.90025e-05	-0.01683	-0.000249902
-0.01925	-0.000266919	-0.0058	-0.000140848	-0.01323	-8.89926e-05	-0.01648	-3.10809e-05	-0.01371	-0.00024483
-0.01617	-0.000274927	-0.00269	-0.000118447	-0.01018	-9.89481e-05	-0.01336	-1.60336e-05	-0.01065	-0.000226113
-0.01307	-0.000271398	0.000395906	-0.0001254	-0.00705	-0.000106775	-0.01034	-6.36833e-06	-0.00757	-0.000215803
-0.00925	-0.000272601	0.00351	-0.000165298	-0.00401	-5.33686e-05	-0.00722	-2.65644e-06	-0.00447	-0.000218606
-0.00548	-0.000275373	0.00648	-0.000187712	-0.000922262	-9.25202e-05	-0.00412	7.58789e-06	-0.00139	-0.00021623
-0.00172	-0.000252418	0.00958	-8.59917e-05	0.00223	-9.36876e-05	-0.00107	1.44337e-05	0.00169	-0.000215083
0.00203	-0.000196538	0.01267	-5.19318e-05	0.0052	-7.68507e-05	0.00198	2.28774e-05	0.00476	-0.00021272
0.00508	-0.000190304	0.01576	-7.25158e-05	0.00931	-4.80487e-05	0.00507	2.83671e-05	0.00783	-0.000209592
0.00811	-0.000184175	0.01803	-2.9295e-05	0.01301	-1.5411e-05	0.00814	3.03157e-05	0.01089	-0.000205959
0.01116	-0.000176487	0.01902	-0.000149632	0.01659	-2.54999e-05	0.01121	5.25201e-05	0.01397	-0.000202864
0.01424	-0.000166787			0.01919	-0.000104096	0.0143	2.90552e-05	0.01704	-0.000200893
0.01737	-0.000163118					0.01737	1.78738e-05	0.01882	-0.000184812
0.01926	-0.000159099					0.01916	5.34861e-05	0.01908	-0.000222903
0.01911	-0.000171735

## Sheet: Fig. 5b
	PT/Cu			PCR/Cu			PT95/Cu			PVDF/Cu			Nafion/Cu
Current density (A cm-2)	C2+ FE (%)	error bar	Current density (A cm-2)	C2+ FE (%)	error bar	Current density (A cm-2)	C2+ FE (%)	error bar	Current density (A cm-2)	C2+ FE (%)	error bar	Current density (A cm-2)	C2+ FE (%)	error bar
-0.1	23.035	10.1894	-0.1	39.3867	2.89236	-0.1	52.1867	3.32085	-0.1	66.2467	4.74478	-0.1	48.9333	2.54602
-0.5	62.35	8.80013	-0.5	71.5	2.78156	-0.5	82.0767	5.49597	-0.5	74.9367	8.67865	-0.5	71.425	0.36062
-1	81.394	8.6099	-1	86.0367	2.45724	-1	66.84	8.26087	-1	47.6633	2.16151	-1	32.75	0.87681
-1.5	85.08	7.69332	-1.5	70.59				--	-1.5	28.9367	3.25608
-2	87.4433	0.44747							-2			--		--
									--			--		--

[truncated: 16 more sheets: Fig. 5c, Fig. 5d, Fig. 5e, Fig. 5f, Fig. 5g, Fig. 5h, Fig. 6a, Fig. 6b, Fig. 6c, Fig. 6d, Fig. 6e, Fig. 6f, Fig. 7a, Fig. 7b, Fig. 7c, Fig. 7d]
